# Supplementary material for: Punic people were genetically diverse with almost no Levantine ancestors
Source: Nature. Author manuscript; Available in PMC 2025 Jul 4. (PMC12226237; doi:10.1038/s41586-025-08913-3)
Supplement: Supplementary Tables [file NIHMS2078714-supplement-Supplementary_Tables.xlsx]

## Sheet: SuppTable1-LibrariesScreened
Library ID (we list all libraries from individuals with newly reported data in this study)	Master ID (lab)	PASS/FAIL status for library. If PASS, is this a newly reported library, and a newly reported individual? If FAIL, give reason.	Assessment Note	Analysis decision	Skeletal Code	Accession/Museum Code	Burial Code	Date mean in BP in years before 1950 CE	Full Date: One of two formats. (Format 1) 95.4% CI calibrated radiocarbon age (Conventional Radiocarbon Age BP, Lab number) e.g. 2624-2350 calBCE (3990±40 BP, Ua-35016). (Format 2) Archaeological context range, e.g. 2500-1700 BCE	Site	Country	Latitude	Longitude	Skeletal Element Used for aDNA	Location where powder was prepared	amount of powder used in extraction (mg)	Location where DNA extraction was performed	DNA extraction	Extraction Method	Location where library preparation was performed	Library preparation	amount of powder in library (mg)	UDG treatment	Library Prep Method	Target enrichment performed	mt Enrichment Method	1240k	Sequencing platform for 1240k	Read Length	Shotgun percentage mapping to hg19	Shotgun mean sequence length	mtDNA coverage	mtDNA mean -or- median read length	mtDNA fraction of C-to-T damage in last base	mtDNA match to consensus sequence 95% CI	mtDNA haplogroup	1240k	1240k	1240k	1240k	1240k	1240k	Genetically determined sex
S24560.Y1.E1.L1	I24560	Pass		contributed to newly reported data	Lilibeo 11			1382	539-603 calCE (1515±20 BP, PSUAMS-9230)	Lilybaeum	Italy	37.8001	12.4295	cochlea	Boston	36	Boston	robotic	Rohland 2018 (Dabney Buffer, silica beads)	Boston	ds	7.2	partial	Rohland 2015; silica coated magnetic beads and 7x volume PB (Qiagen) for cleanups, Bst2.0 in smaller volume, 100ul total PCR volume, higher primer concentration, SPRI cleanup of PCR	1240k	Fu 2013; simultaneous enrichment of ~1.2M SNPs and mtDNA	Fu 2013; simultaneous enrichment of ~1.2M SNPs and mtDNA	HiSeq X10	2x101, 2x7	0.10012	51.4	68.24	58.4	0.1285	[0.967, 0.987]	U3a3	2.80366	820408	61.7	0.138	100978	1592	F
S21970.Y1.E1.L1	I21970	Pass		contributed to newly reported data	RA_THA 43		Necropoli Corso Gramsci (Marsala) Grave 118 Camera 705	1646	239-375 calCE (1755±25 BP, PSUAMS-9209)	Marsala	Italy	37.865	12.49	tooth	Boston	39	Boston	robotic	Rohland 2018 (Dabney Buffer, silica beads)	Boston	ds	7.8	partial	Rohland 2015; silica coated magnetic beads and 7x volume PB (Qiagen) for cleanups, Bst2.0 in smaller volume, 100ul total PCR volume, higher primer concentration, SPRI cleanup of PCR	1240k	Fu 2013; simultaneous enrichment of ~1.2M SNPs and mtDNA	Fu 2013; simultaneous enrichment of ~1.2M SNPs and mtDNA	HiSeq X10	2x101, 2x7	0.00244703	58	171.8	64.2	0.0915	[0.998, 1.000]	L0a1a	0.14911	163678	69.3	0.099	6461	59	F
S24680.Y1.E1.L1	I24680	Pass		contributed to newly reported data	NecMon US104			1680	215-326 calCE (1800±20 BP, PSUAMS-9237)	Lilybaeum-Necropoli Monumentale	Italy	37.885	12.475	cochlea	Boston	38	Boston	robotic	Rohland 2018 (Dabney Buffer, silica beads)	Boston	ds	7.6	partial	Rohland 2015; silica coated magnetic beads and 7x volume PB (Qiagen) for cleanups, Bst2.0 in smaller volume, 100ul total PCR volume, higher primer concentration, SPRI cleanup of PCR	1240k	Fu 2013; simultaneous enrichment of ~1.2M SNPs and mtDNA	Fu 2013; simultaneous enrichment of ~1.2M SNPs and mtDNA	HiSeq X10	2x101, 2x7	0.0576027	53.2	86.81	55.3	0.111	[0.973, 0.989]	U1a1a	1.70421	685034	60.5	0.1215	29862	22842	M
S24557.Y1.E1.L1	I24557	Pass		contributed to newly reported data	Birgi 17			1705	171-326 calCE (1815±20 BP, PSUAMS-9229)	Birgi	Italy	37.885	12.475	cochlea	Boston	38	Boston	robotic	Rohland 2018 (Dabney Buffer, silica beads)	Boston	ds	7.6	partial	Rohland 2015; silica coated magnetic beads and 7x volume PB (Qiagen) for cleanups, Bst2.0 in smaller volume, 100ul total PCR volume, higher primer concentration, SPRI cleanup of PCR	1240k	Fu 2013; simultaneous enrichment of ~1.2M SNPs and mtDNA	Fu 2013; simultaneous enrichment of ~1.2M SNPs and mtDNA	HiSeq X10	2x101, 2x7	0.11606	54.3	64.45	60.8	0.116	[0.975, 0.994]	H1ak1	3.57185	882889	64.9	0.1215	130373	1678	F
S7265.E1.L1	I7265	Pass	damage>0.03, >5000 post-dup reads	contributed to newly reported data	E			1732	129-310 calCE (1830±20 BP, PSUAMS-5508)	Lilybaeum via De Gasperi	Italy	37.8043	12.4371	cochlea	Palmero		Boston	manual	Dabney 2013, Korlevic 2015	Boston	ds		partial	Rohland 2015; silica coated magnetic beads and 7x volume PB (Qiagen) for cleanups, Bst2.0 in smaller volume, 100ul total PCR volume, higher primer concentration, SPRI cleanup of PCR	1240k	Maricic 2010; separate enrichment for mtDNA	Fu 2013; 390k and 840k targets combined into a single capture	NextSeq 500	2x76, 2x7	0.0192	44	23.4	48	0.125	[0.978,0.997]	R0a+60.1T	0.24		52	0.102	4573	3661	M
S7455.E1.L1	I7265	Pass	damage>0.03, >5000 post-dup reads	contributed to newly reported data	19		T138	1732	129-310 calCE (1830±20 BP, PSUAMS-5508)	Lilybaeum via De Gasperi	Italy	37.8043	12.4371	tooth	Boston		Boston	manual	Dabney 2013, Korlevic 2015	Boston	ds		partial	Rohland 2015; universal adapters used for ligation, double indices attached at PCR stage	1240k	Maricic 2010; separate enrichment for mtDNA	Fu 2013; 390k and 840k targets combined into a single capture	NextSeq 500	2x76, 2x7	0.0102	22	108	46	0.105	[0.996,1.000]	R0a+60.1T	0.22		53	0.076	6368	5229	M
S12849.Y1.E1.L1	I12849	Pass		contributed to newly reported data	Lilibeo 100			1790	85-213 calCE (1892±16 BP) [R_combine: (1895±20 BP, PSUAMS-6372), (1888±26 BP, 79.06±0.26 pMC, RTD-10614)]	Lilybaeum-Tribunale	Italy	37.8066	12.4401	cochlea	Boston	70	Boston	robotic	Rohland 2018 (Dabney Buffer, silica beads)	Boston	ds	7	partial	Rohland 2015; silica coated magnetic beads and 7x volume PB (Qiagen) for cleanups, Bst2.0 in smaller volume, 100ul total PCR volume, higher primer concentration, SPRI cleanup of PCR	1240k	Fu 2013; simultaneous enrichment of ~1.2M SNPs and mtDNA	Fu 2013; simultaneous enrichment of ~1.2M SNPs and mtDNA	NextSeq 500	2x76, 2x7	0.623993	52.1	303.7	55.7	0.124	[0.983,0.997]	H4a1a	3.571	812561	57.1	0.121	130622	1235	F
S12664.E1.L1	I12664	Pass	mtcontam=0.977	contributed to newly reported data	Birgi 2			1838	40-205 calCE (1922±18 BP) [R_combine: (1920±20 BP, PSUAMS-6369), (1926±34 BP, 78.68±0.33 pMC, RTD-10610)]	Birgi	Italy	37.885	12.475	cochlea	Boston		Boston	manual	Dabney 2013, Korlevic 2015	Boston	ds		partial	Rohland 2015; silica coated magnetic beads and 7x volume PB (Qiagen) for cleanups, Bst2.0 in smaller volume, 100ul total PCR volume, higher primer concentration, SPRI cleanup of PCR	1240k	Fu 2013; simultaneous enrichment of ~1.2M SNPs and mtDNA	Fu 2013; simultaneous enrichment of ~1.2M SNPs and mtDNA	NextSeq 500	2x76, 2x7	0.66774	48.7	281.1	52.2	0.12	[0.962,0.988]	H83	3.017	891049	56	0.118	124984	1442	F
S18198.Y1.E1.L1	I18198	Pass		contributed to newly reported data	1935/4VILL/T321/1			1850	25-203 calCE (1930±20 BP, PSUAMS-7738)	Villaricos	Spain	37.247	-1.7768	tooth	Boston	37	Boston	robotic	Rohland 2018 (Dabney Buffer, silica beads)	Boston	ds	7.4	partial	Rohland 2015; silica coated magnetic beads and 7x volume PB (Qiagen) for cleanups, Bst2.0 in smaller volume, 100ul total PCR volume, higher primer concentration, SPRI cleanup of PCR	1240k	Fu 2013; simultaneous enrichment of ~1.2M SNPs and mtDNA	Fu 2013; simultaneous enrichment of ~1.2M SNPs and mtDNA	HiSeq X10	2x101, 2x7	0.0192918	54	26.39	59.1	0.105	[0.966, 0.991]	L3f1b	0.195	208271	67.4	0.081	7877	92	F
S18191.Y1.E1.L1	I18191	Pass		contributed to newly reported data	1935/4VILL/T693-VI/4			1875	450 BCE - 600 CE	Villaricos	Spain	37.247	-1.7768	tooth	Boston	36	Boston	robotic	Rohland 2018 (Dabney Buffer, silica beads)	Boston	ds	7.2	partial	Rohland 2015; silica coated magnetic beads and 7x volume PB (Qiagen) for cleanups, Bst2.0 in smaller volume, 100ul total PCR volume, higher primer concentration, SPRI cleanup of PCR	1240k	Fu 2013; simultaneous enrichment of ~1.2M SNPs and mtDNA	Fu 2013; simultaneous enrichment of ~1.2M SNPs and mtDNA	HiSeq X10	2x101, 2x7	0.00962407	52.1	69.33	55	0.111	[0.991, 0.999]	H1q3	0.183	194478	64.1	0.088	6985	85	F
S18191.Y1.E2.L1	I18191	Pass		contributed to newly reported data	1935/4VILL/T693-VI/4			1875	450 BCE - 600 CE	Villaricos	Spain	37.247	-1.7768	tooth	Boston	36	Boston	robotic	Rohland 2018 (Dabney Buffer, silica beads)	Boston	ds	7.2	partial	Rohland 2015; silica coated magnetic beads and 7x volume PB (Qiagen) for cleanups, Bst2.0 in smaller volume, 100ul total PCR volume, higher primer concentration, SPRI cleanup of PCR	1240k	Fu 2013; simultaneous enrichment of ~1.2M SNPs and mtDNA	Fu 2013; simultaneous enrichment of ~1.2M SNPs and mtDNA	HiSeq X10	2x101, 2x7	0.0107899	53.1	25.57	53.9	0.0875	[0.983, 0.999]	H1q3	0.0796731	85194	60.8	0.074	3208	44	F
S18191.Y1.E3.L1	I18191	Pass		contributed to newly reported data	1935/4VILL/T693-VI/4			1875	450 BCE - 600 CE	Villaricos	Spain	37.247	-1.7768	tooth	Boston	36	Boston	robotic	Rohland 2018 (Dabney Buffer, silica beads)	Boston	ds	7.2	partial	Rohland 2015; silica coated magnetic beads and 7x volume PB (Qiagen) for cleanups, Bst2.0 in smaller volume, 100ul total PCR volume, higher primer concentration, SPRI cleanup of PCR	1240k	Fu 2013; simultaneous enrichment of ~1.2M SNPs and mtDNA	Fu 2013; simultaneous enrichment of ~1.2M SNPs and mtDNA	HiSeq X10	2x101, 2x7	0.00995547	53.7	9.564	53.9	0.092	[0.953, 0.996]	H1q3	0.0300285	31005	58.3	0.0735	1235	18	F
S18191.Y1.E4.L1	I18191	Pass		contributed to newly reported data	1935/4VILL/T693-VI/4			1875	450 BCE - 600 CE	Villaricos	Spain	37.247	-1.7768	tooth	Boston	36	Boston	robotic	Rohland 2018 (Dabney Buffer, silica beads)	Boston	ds	7.2	partial	Rohland 2015; silica coated magnetic beads and 7x volume PB (Qiagen) for cleanups, Bst2.0 in smaller volume, 100ul total PCR volume, higher primer concentration, SPRI cleanup of PCR	1240k	Fu 2013; simultaneous enrichment of ~1.2M SNPs and mtDNA	Fu 2013; simultaneous enrichment of ~1.2M SNPs and mtDNA	HiSeq X10	2x101, 2x7	0.00840884	52.7	12.27	53.6	0.0975	[0.967, 0.997]	H1q3	0.0389775	40976	59.7	0.075	1548	27	F
S18191.Y1.E5.L1	I18191	Pass		contributed to newly reported data	1935/4VILL/T693-VI/4			1875	450 BCE - 600 CE	Villaricos	Spain	37.247	-1.7768	tooth	Boston	36	Boston	robotic	Rohland 2018 (Dabney Buffer, silica beads)	Boston	ds	7.2	partial	Rohland 2015; silica coated magnetic beads and 7x volume PB (Qiagen) for cleanups, Bst2.0 in smaller volume, 100ul total PCR volume, higher primer concentration, SPRI cleanup of PCR	1240k	Fu 2013; simultaneous enrichment of ~1.2M SNPs and mtDNA	Fu 2013; simultaneous enrichment of ~1.2M SNPs and mtDNA	HiSeq X10	2x101, 2x7	0.0082277	54.9	10.48	54.8	0.0765	[0.968, 0.999]	H1q3	0.034261	35643	60.3	0.073	1355	17	F
S18200.Y1.E1.L1	I18200	Pass		contributed to newly reported data	1935/4VILL/T774-IX/1			1875	450 BCE - 600 CE	Villaricos	Spain	37.247	-1.7768	tooth	Boston	35	Boston	robotic	Rohland 2018 (Dabney Buffer, silica beads)	Boston	ds	7	partial	Rohland 2015; silica coated magnetic beads and 7x volume PB (Qiagen) for cleanups, Bst2.0 in smaller volume, 100ul total PCR volume, higher primer concentration, SPRI cleanup of PCR	1240k	Fu 2013; simultaneous enrichment of ~1.2M SNPs and mtDNA	Fu 2013; simultaneous enrichment of ~1.2M SNPs and mtDNA	HiSeq X10	2x101, 2x7	0.0244085	48.5	1.575	50.4	0.173	[0.467, 0.807]	na (<2x)	0.012	13714	53.3	0.148	511	10	F
S18200.Y1.E2.L1	I18200	Pass	mtcontam=[0.899,0.970]	contributed to newly reported data	1935/4VILL/T774-IX/1			1875	450 BCE - 600 CE	Villaricos	Spain	37.247	-1.7768	tooth	Boston	35	Boston	robotic	Rohland 2018 (Dabney Buffer, silica beads)	Boston	ss	4.7	USER	Gansauge 2020	1240k	Fu 2013; simultaneous enrichment of ~1.2M SNPs and mtDNA	Fu 2013; simultaneous enrichment of ~1.2M SNPs and mtDNA	HiSeq X10	2x101, 2x8	0.113205	45.7	8.6	53	0.203	[0.899, 0.972]	U5b2a2a	0.081209	92673	51.6	0.213	4136	32	F
S18200.Y1.E3.L1	I18200	Questionable	mtcontam=[0.776,0.910]	ignored library from an individual represented by higher quality library(ies)	1935/4VILL/T774-IX/1			1875	450 BCE - 600 CE	Villaricos	Spain	37.247	-1.7768	tooth	Boston	35	Boston	robotic	Rohland 2018 (Dabney Buffer, silica beads)	Boston	ss	4.7	USER	Gansauge 2020	1240k	Fu 2013; simultaneous enrichment of ~1.2M SNPs and mtDNA	Fu 2013; simultaneous enrichment of ~1.2M SNPs and mtDNA	HiSeq X10	2x101, 2x8	0.118091	45.9	4.824	50.1	0.249	[0.776, 0.918]	U5b2a2a	0.044717	51519	48.7	0.215	2333	16	F
S18200.Y1.E6.L1	I18200	Pass		contributed to newly reported data	1935/4VILL/T774-IX/1			1875	450 BCE - 600 CE	Villaricos	Spain	37.247	-1.7768	tooth	Boston	35	Boston	robotic	Rohland 2018 (Dabney Buffer, silica beads)	Boston	ds	4.7	partial	Rohland 2015; silica coated magnetic beads and 7x volume PB (Qiagen) for cleanups, Bst2.0 in smaller volume, 100ul total PCR volume, higher primer concentration, SPRI cleanup of PCR	1240k	Fu 2013; simultaneous enrichment of ~1.2M SNPs and mtDNA	Fu 2013; simultaneous enrichment of ~1.2M SNPs and mtDNA	HiSeq X10	2x101, 2x7	0.027978	49	14.45	53.5	0.1265	[0.953, 0.991]	U5b2a2a	0.131015	140293	56.3	0.115	5261	43	F
S18200.Y1.E7.L1	I18200	Pass		contributed to newly reported data	1935/4VILL/T774-IX/1			1875	450 BCE - 600 CE	Villaricos	Spain	37.247	-1.7768	tooth	Boston	35	Boston	robotic	Rohland 2018 (Dabney Buffer, silica beads)	Boston	ds	4.7	partial	Rohland 2015; silica coated magnetic beads and 7x volume PB (Qiagen) for cleanups, Bst2.0 in smaller volume, 100ul total PCR volume, higher primer concentration, SPRI cleanup of PCR	1240k	Fu 2013; simultaneous enrichment of ~1.2M SNPs and mtDNA	Fu 2013; simultaneous enrichment of ~1.2M SNPs and mtDNA	HiSeq X10	2x101, 2x7	0.0319284	49	4.635	51.9	0.105	[0.907, 0.986]	U5b2a2a	0.0428266	46105	53.3	0.1115	1763	16	F
S18204.Y1.E1.L1	I18204	Pass		contributed to newly reported data	1935/4VILL/T937-I/1			1875	450 BCE - 600 CE	Villaricos	Spain	37.247	-1.7768	tooth	Boston	36	Boston	robotic	Rohland 2018 (Dabney Buffer, silica beads)	Boston	ds	7.2	partial	Rohland 2015; silica coated magnetic beads and 7x volume PB (Qiagen) for cleanups, Bst2.0 in smaller volume, 100ul total PCR volume, higher primer concentration, SPRI cleanup of PCR	1240k	Fu 2013; simultaneous enrichment of ~1.2M SNPs and mtDNA	Fu 2013; simultaneous enrichment of ~1.2M SNPs and mtDNA	HiSeq X10	2x101, 2x7	0.00112924	57.9	46.3	57	0.089	[0.969, 0.990]	H1	0.009	10217	66.1	0.069	153	109	M
S18205.Y1.E1.L1	I18205	Pass		contributed to newly reported data	1935/4VILL/T937-VII/4			1875	450 BCE - 600 CE	Villaricos	Spain	37.247	-1.7768	tooth	Boston	39	Boston	robotic	Rohland 2018 (Dabney Buffer, silica beads)	Boston	ds	7.8	partial	Rohland 2015; silica coated magnetic beads and 7x volume PB (Qiagen) for cleanups, Bst2.0 in smaller volume, 100ul total PCR volume, higher primer concentration, SPRI cleanup of PCR	1240k	Fu 2013; simultaneous enrichment of ~1.2M SNPs and mtDNA	Fu 2013; simultaneous enrichment of ~1.2M SNPs and mtDNA	HiSeq X10	2x101, 2x7	0.00281304	55	42.32	54.1	0.116	[0.965, 0.987]	H1+152	0.055	62780	63.1	0.095	2109	31	F
S18401.Y1.E1.L1	I18401	Pass	mtmatchmax=0.967	contributed to newly reported data	1935/4VILL/T1319-I/1			1875	450 BCE - 600 CE	Villaricos	Spain	37.247	-1.7768	tooth	Boston	30	Boston	robotic	Rohland 2018 (Dabney Buffer, silica beads)	Boston	ds	6	partial	Rohland 2015; silica coated magnetic beads and 7x volume PB (Qiagen) for cleanups, Bst2.0 in smaller volume, 100ul total PCR volume, higher primer concentration, SPRI cleanup of PCR	1240k	Fu 2013; simultaneous enrichment of ~1.2M SNPs and mtDNA	Fu 2013; simultaneous enrichment of ~1.2M SNPs and mtDNA	HiSeq X10	2x101, 2x7	0.0155143	57.7	3.611	58.3	0.077	[0.833, 0.967]	H5b	0.02	23354	64	0.083	817	9	F
S22091.Y1.E1.L1	I22091	Pass		contributed to newly reported data	RA_THA 28		SG/SM US 274 T.31 |29-07-2011|	1938	46 calBCE - 73 calCE (2000±20 BP, PSUAMS-8793)	Tharros	Italy	39.8735	8.44102	tooth	Boston	39	Boston	robotic	Rohland 2018 (Dabney Buffer, silica beads)	Boston	ds	7.8	partial	Rohland 2015; silica coated magnetic beads and 7x volume PB (Qiagen) for cleanups, Bst2.0 in smaller volume, 100ul total PCR volume, higher primer concentration, SPRI cleanup of PCR	1240k	Fu 2013; simultaneous enrichment of ~1.2M SNPs and mtDNA	Fu 2013; simultaneous enrichment of ~1.2M SNPs and mtDNA	HiSeq X10	2x101, 2x7	0.00563012	57.5	45.34	56.9	0.1185	[0.994, 1.000]	U3a3	0.145969	162332	66.2	0.097	2997	2018	M
S21850.Y1.E1.L1	I21850	Pass		contributed to newly reported data	CasTuk.T15A			1967	94 calBCE - 58 calCE (2030±20 BP, PSUAMS-9200)	Caserma Tukory	Italy	38.11	13.34	cochlea	Boston	39	Boston	robotic	Rohland 2018 (Dabney Buffer, silica beads)	Boston	ds	7.8	partial	Rohland 2015; silica coated magnetic beads and 7x volume PB (Qiagen) for cleanups, Bst2.0 in smaller volume, 100ul total PCR volume, higher primer concentration, SPRI cleanup of PCR	1240k	Fu 2013; simultaneous enrichment of ~1.2M SNPs and mtDNA	Fu 2013; simultaneous enrichment of ~1.2M SNPs and mtDNA	HiSeq X10	2x101, 2x7	0.450771	50.9	135.9	56	0.124	[0.964, 0.986]	H3w	5.0971	812573	58.1	0.1315	86584	68244	M
S24554.Y1.E1.L1	I24554	Pass		contributed to newly reported data	Birgi 3			2004	150 calBCE - 15 calCE (2055±20 BP, PSUAMS-9226)	Birgi	Italy	37.885	12.475	cochlea	Boston	35	Boston	robotic	Rohland 2018 (Dabney Buffer, silica beads)	Boston	ds	7	partial	Rohland 2015; silica coated magnetic beads and 7x volume PB (Qiagen) for cleanups, Bst2.0 in smaller volume, 100ul total PCR volume, higher primer concentration, SPRI cleanup of PCR	1240k	Fu 2013; simultaneous enrichment of ~1.2M SNPs and mtDNA	Fu 2013; simultaneous enrichment of ~1.2M SNPs and mtDNA	HiSeq X10	2x101, 2x7	0.0356073	52.2	69.98	59.6	0.1235	[0.982, 0.997]	I1b	2.31761	798971	62	0.1395	41523	31031	M
S21964.Y1.E1.L1	I21964	Pass		contributed to newly reported data	RA_THA 3		SG/SM Cupola Tomba 3 US 26. |35; 5-8-2010|	2065	174-49 calBCE (2105±20 BP, PSUAMS-9207)	Tharros	Italy	39.8735	8.44102	tooth	Boston	37	Boston	robotic	Rohland 2018 (Dabney Buffer, silica beads)	Boston	ds	7.4	partial	Rohland 2015; silica coated magnetic beads and 7x volume PB (Qiagen) for cleanups, Bst2.0 in smaller volume, 100ul total PCR volume, higher primer concentration, SPRI cleanup of PCR	1240k	Fu 2013; simultaneous enrichment of ~1.2M SNPs and mtDNA	Fu 2013; simultaneous enrichment of ~1.2M SNPs and mtDNA	HiSeq X10	2x101, 2x7	0.00125084	62.2	26.45	63	0.0725	[0.973, 0.996]	H	0.038552	45947	74.9	0.0685	862	612	M
S22120.Y1.E1.L1	I21964	Pass		contributed to newly reported data	RA_THA 14		SG/SM cupola Tomba 3 US 3002 |39; 10-8-2010|	2065	174-49 calBCE (2105±20 BP, PSUAMS-9207)	Tharros	Italy	39.8735	8.44102	cochlea	Boston	37	Boston	robotic	Rohland 2018 (Dabney Buffer, silica beads)	Boston	ds	7.4	partial	Rohland 2015; silica coated magnetic beads and 7x volume PB (Qiagen) for cleanups, Bst2.0 in smaller volume, 100ul total PCR volume, higher primer concentration, SPRI cleanup of PCR	1240k	Fu 2013; simultaneous enrichment of ~1.2M SNPs and mtDNA	Fu 2013; simultaneous enrichment of ~1.2M SNPs and mtDNA	HiSeq X10	2x101, 2x7	0.581792	54.9	63.01	59.9	0.109	[0.978, 0.995]	H	4.30417	775224	62.1	0.1165	72723	57439	M
S15434.Y1.E1.L1	I15434	Pass		contributed to newly reported data	RBL95-T1			2071	193-50 calBCE (2110±20 BP, PSUAMS-9803)	Torre Alta	Spain	36.4608	-6.20556	tooth	Boston	39	Boston	robotic	Rohland 2018 (Dabney Buffer, silica beads)	Boston	ds	7.8	partial	Rohland 2015; silica coated magnetic beads and 7x volume PB (Qiagen) for cleanups, Bst2.0 in smaller volume, 100ul total PCR volume, higher primer concentration, SPRI cleanup of PCR	1240k	Fu 2013; simultaneous enrichment of ~1.2M SNPs and mtDNA	Fu 2013; simultaneous enrichment of ~1.2M SNPs and mtDNA	NextSeq 500	2x76, 2x7	0.00469279	48.8	30.9	52.5	0.172	[0.947,0.977]	J1b1a1	0.106	117037	58.7	0.159	4021	51	F
S21858.Y1.E1.L1	I21858	Pass		contributed to newly reported data	NecMon 142			2071	193-50 calBCE (2110±20 BP, PSUAMS-9205)	Lilybaeum-Necropoli Monumentale	Italy	37.885	12.475	cochlea	Boston	37	Boston	robotic	Rohland 2018 (Dabney Buffer, silica beads)	Boston	ds	7.4	partial	Rohland 2015; silica coated magnetic beads and 7x volume PB (Qiagen) for cleanups, Bst2.0 in smaller volume, 100ul total PCR volume, higher primer concentration, SPRI cleanup of PCR	1240k	Fu 2013; simultaneous enrichment of ~1.2M SNPs and mtDNA	Fu 2013; simultaneous enrichment of ~1.2M SNPs and mtDNA	HiSeq X10	2x101, 2x7	0.200562	51.8	159.4	57.1	0.1135	[0.978, 0.995]	H4a	4.28576	818087	59.8	0.129	73787	57094	M
S22112.Y1.E1.L1	I22112	Pass		contributed to newly reported data	RA_THA 5		SG/SM cupola Tomba 4 US 30 |6-8-2010|	2077	197-51 calBCE (2115±20 BP, PSUAMS-9213)	Tharros	Italy	39.8735	8.44102	cochlea	Boston	37	Boston	robotic	Rohland 2018 (Dabney Buffer, silica beads)	Boston	ds	7.4	partial	Rohland 2015; silica coated magnetic beads and 7x volume PB (Qiagen) for cleanups, Bst2.0 in smaller volume, 100ul total PCR volume, higher primer concentration, SPRI cleanup of PCR	1240k	Fu 2013; simultaneous enrichment of ~1.2M SNPs and mtDNA	Fu 2013; simultaneous enrichment of ~1.2M SNPs and mtDNA	HiSeq X10	2x101, 2x7	0.60743	60	90.85	62.8	0.086	[0.971, 0.997]	HV0	6.85083	816942	67.1	0.087	236497	2842	F
S24671.Y1.E1.L1	I24671	Pass		contributed to newly reported data	Lilibeo 12			2077	197-51 calBCE (2115±20 BP, PSUAMS-9231)	Lilybaeum	Italy	37.8001	12.4295	cochlea	Boston	36	Boston	robotic	Rohland 2018 (Dabney Buffer, silica beads)	Boston	ds	7.2	partial	Rohland 2015; silica coated magnetic beads and 7x volume PB (Qiagen) for cleanups, Bst2.0 in smaller volume, 100ul total PCR volume, higher primer concentration, SPRI cleanup of PCR	1240k	Fu 2013; simultaneous enrichment of ~1.2M SNPs and mtDNA	Fu 2013; simultaneous enrichment of ~1.2M SNPs and mtDNA	HiSeq X10	2x101, 2x7	0.136375	51.8	86.17	55.8	0.109	[0.923, 0.954]	H13a1a1	4.14874	762230	59.3	0.115	69066	57547	M
S24679.Y1.E1.L1	I24679	Pass		contributed to newly reported data	NecMon 63			2077	197-51 calBCE (2115±20 BP, PSUAMS-9236)	Lilybaeum-Necropoli Monumentale	Italy	37.885	12.475	cochlea	Boston	37	Boston	robotic	Rohland 2018 (Dabney Buffer, silica beads)	Boston	ds	7.4	partial	Rohland 2015; silica coated magnetic beads and 7x volume PB (Qiagen) for cleanups, Bst2.0 in smaller volume, 100ul total PCR volume, higher primer concentration, SPRI cleanup of PCR	1240k	Fu 2013; simultaneous enrichment of ~1.2M SNPs and mtDNA	Fu 2013; simultaneous enrichment of ~1.2M SNPs and mtDNA	HiSeq X10	2x101, 2x7	0.0379377	53.7	70.69	56.1	0.104	[0.971, 0.988]	T2	1.02904	595560	59.9	0.1265	18303	13824	M
S12665.E1.L1	I12665	Pass	Xcontam=0.007	contributed to newly reported data	Birgi 16			2082	336-51 calBCE (2116±26 BP, 76.84±0.25 pMC, RTD-10609)	Birgi	Italy	37.885	12.475	cochlea	Boston		Boston	manual	Dabney 2013, Korlevic 2015	Boston	ds		partial	Rohland 2015; silica coated magnetic beads and 7x volume PB (Qiagen) for cleanups, Bst2.0 in smaller volume, 100ul total PCR volume, higher primer concentration, SPRI cleanup of PCR	1240k	Fu 2013; simultaneous enrichment of ~1.2M SNPs and mtDNA	Fu 2013; simultaneous enrichment of ~1.2M SNPs and mtDNA	NextSeq 500	2x76, 2x7	0.114053	45	233.2	48.3	0.14	[0.979,0.995]	H14a2	1.693	820028	53.2	0.147	35603	22964	M
S12844.Y1.E1.L1	I12844	Pass	Xcontam=0.007, long.stretches.of.homozygosity	contributed to newly reported data	Mozia 1			2086	334-54 calBCE (2122±16 BP) [R_combine: (2130±20 BP, PSUAMS-6370), (2109±26 BP, 76.91±0.25 pMC, RTD-10616)]	Motya (Mozia)	Italy	37.5353	12.2637	cochlea	Boston	65	Boston	robotic	Rohland 2018 (Dabney Buffer, silica beads)	Boston	ds	6.5	partial	Rohland 2015; silica coated magnetic beads and 7x volume PB (Qiagen) for cleanups, Bst2.0 in smaller volume, 100ul total PCR volume, higher primer concentration, SPRI cleanup of PCR	1240k	Fu 2013; simultaneous enrichment of ~1.2M SNPs and mtDNA	Fu 2013; simultaneous enrichment of ~1.2M SNPs and mtDNA	NextSeq 500	2x76, 2x7	0.511317	51.3	388.9	55.2	0.119	[0.977,0.996]	HV0+195	4.584	903415	57.6	0.126	85182	58111	M
S12846.Y1.E1.L1	I12846	Pass	Xcontam=0.003	contributed to newly reported data	Lilibeo 13			2093	343-49 calBCE (2121±30 BP, 76.80±0.29 pMC, RTD-10615)	Lilybaeum-Tribunale	Italy	37.8066	12.4401	cochlea	Boston	77	Boston	robotic	Rohland 2018 (Dabney Buffer, silica beads)	Boston	ds	7.7	partial	Rohland 2015; silica coated magnetic beads and 7x volume PB (Qiagen) for cleanups, Bst2.0 in smaller volume, 100ul total PCR volume, higher primer concentration, SPRI cleanup of PCR	1240k	Fu 2013; simultaneous enrichment of ~1.2M SNPs and mtDNA	Fu 2013; simultaneous enrichment of ~1.2M SNPs and mtDNA	NextSeq 500	2x76, 2x7	0.251133	50.1	550.2	53.7	0.126	[0.992,1.000]	K1a2	3.896	871105	56.4	0.133	72558	51681	M
S21859.Y1.E1.L1	I21859	Pass		contributed to newly reported data	NecMon US162			2094	340-53 calBCE (2125±20 BP, PSUAMS-9206)	Lilybaeum-Necropoli Monumentale	Italy	37.885	12.475	cochlea	Boston	37	Boston	robotic	Rohland 2018 (Dabney Buffer, silica beads)	Boston	ds	7.4	partial	Rohland 2015; silica coated magnetic beads and 7x volume PB (Qiagen) for cleanups, Bst2.0 in smaller volume, 100ul total PCR volume, higher primer concentration, SPRI cleanup of PCR	1240k	Fu 2013; simultaneous enrichment of ~1.2M SNPs and mtDNA	Fu 2013; simultaneous enrichment of ~1.2M SNPs and mtDNA	HiSeq X10	2x101, 2x7	0.487061	53.3	131.6	58.3	0.1145	[0.955, 0.981]	H1b	5.40266	842232	61	0.1255	93080	71855	M
S22125.Y1.E1.L1	I22125	Pass		contributed to newly reported data	RA_THA 42		SG/SM cupola US 75 T. 12 |5-8-2011 (13)|	2094	340-53 calBCE (2125±20 BP, PSUAMS-8814)	Tharros	Italy	39.8735	8.44102	cochlea	Boston	37	Boston	robotic	Rohland 2018 (Dabney Buffer, silica beads)	Boston	ds	7.4	partial	Rohland 2015; silica coated magnetic beads and 7x volume PB (Qiagen) for cleanups, Bst2.0 in smaller volume, 100ul total PCR volume, higher primer concentration, SPRI cleanup of PCR	1240k	Fu 2013; simultaneous enrichment of ~1.2M SNPs and mtDNA	Fu 2013; simultaneous enrichment of ~1.2M SNPs and mtDNA	HiSeq X10	2x101, 2x7	0.472549	51.6	98.75	57.7	0.1365	[0.979, 0.998]	HV0+195	4.51454	809960	59.7	0.145	156609	2472	F
S8577.E1.L1	I8577	Pass		contributed to newly reported data	21		T143	2105	342-54 calBCE (2130±20 BP, PSUAMS-5522)	Lilybaeum via Berta	Italy	37.8046	12.4363	cochlea	Boston		Boston	manual	Dabney 2013, Korlevic 2015	Boston	ds		partial	Rohland 2015; silica coated magnetic beads and 7x volume PB (Qiagen) for cleanups, Bst2.0 in smaller volume, 100ul total PCR volume, higher primer concentration, SPRI cleanup of PCR	1240k	Maricic 2010; separate enrichment for mtDNA	Fu 2013; 390k and 840k targets combined into a single capture	NextSeq 500	2x76, 2x7	0.724	41	165	42	0.121	[0.985,0.994]	T1a1	4.01514	936147	49	0.108	36639	604	F
S22088.Y1.E1.L1	I22088	Pass		contributed to newly reported data	RA_THA 25		SG/SM T.36 Griglia 28/7/88 Artizzu - del vais	2117	344-57 calBCE (2135±20 BP, PSUAMS-9210)	Tharros	Italy	39.8735	8.44102	tooth	Boston	38	Boston	robotic	Rohland 2018 (Dabney Buffer, silica beads)	Boston	ds	7.6	partial	Rohland 2015; silica coated magnetic beads and 7x volume PB (Qiagen) for cleanups, Bst2.0 in smaller volume, 100ul total PCR volume, higher primer concentration, SPRI cleanup of PCR	1240k	Fu 2013; simultaneous enrichment of ~1.2M SNPs and mtDNA	Fu 2013; simultaneous enrichment of ~1.2M SNPs and mtDNA	HiSeq X10	2x101, 2x7	0.00710059	62.1	84.14	63.6	0.074	[0.992, 1.000]	H11	0.31547	312276	75.9	0.048	14191	140	F
S22113.Y1.E1.L1	I22113	Pass		contributed to newly reported data	RA_THA 6		SG/SM cupola Tomba 5 US 5004 |23; 11-8-2010|	2131	346-57 calBCE (2140±20 BP, PSUAMS-8837)	Tharros	Italy	39.8735	8.44102	cochlea	Boston	37	Boston	robotic	Rohland 2018 (Dabney Buffer, silica beads)	Boston	ds	7.4	partial	Rohland 2015; silica coated magnetic beads and 7x volume PB (Qiagen) for cleanups, Bst2.0 in smaller volume, 100ul total PCR volume, higher primer concentration, SPRI cleanup of PCR	1240k	Fu 2013; simultaneous enrichment of ~1.2M SNPs and mtDNA	Fu 2013; simultaneous enrichment of ~1.2M SNPs and mtDNA	HiSeq X10	2x101, 2x7	0.53852	57.6	73.5	61.7	0.09	[0.960, 0.985]	H1	4.81855	767623	65.5	0.0965	165388	2473	F
S12854.E1.L1	I12854	Critical	sexratio=0.184	contributed to newly reported data	TA 95 EF-7			2150	300-100 BCE	Teatro Andalucía	Spain	36.5314	-6.2975	tooth	Boston		Boston	manual	Dabney 2013, Korlevic 2015	Boston	ds		partial	Rohland 2015; silica coated magnetic beads and 7x volume PB (Qiagen) for cleanups, Bst2.0 in smaller volume, 100ul total PCR volume, higher primer concentration, SPRI cleanup of PCR	1240k	Fu 2013; simultaneous enrichment of ~1.2M SNPs and mtDNA	Fu 2013; simultaneous enrichment of ~1.2M SNPs and mtDNA	NextSeq 500	2x76, 2x7	0.000259468	38.2	20.61	51.7	0.105	[0.986,1.000]	H3c3	0.007	8304	52.6	0.136	315	71	U
S22081.Y1.E1.L1	I22081	Questionable	sexratio=0.315	contributed to newly reported data	PN-III-81		zona D, Tumba 14, caja 519	2151	400-1 BCE	Puente Noy	Spain	36.738	-3.6994	tooth	Boston	38	Boston	robotic	Rohland 2018 (Dabney Buffer, silica beads)	Boston	ds	7.6	partial	Rohland 2015; silica coated magnetic beads and 7x volume PB (Qiagen) for cleanups, Bst2.0 in smaller volume, 100ul total PCR volume, higher primer concentration, SPRI cleanup of PCR	1240k	Fu 2013; simultaneous enrichment of ~1.2M SNPs and mtDNA	Fu 2013; simultaneous enrichment of ~1.2M SNPs and mtDNA	HiSeq X10	2x101, 2x7	0.000310473	44.6	1.382	52.2	0.147	[0.648, 0.906]	na (<2x)	0.007389	8933	54.4	0.1505	185	85	M
S22082.Y1.E1.L1	I22082	Questionable	2500.to.5000.SNPs	contributed to newly reported data	PN-III-81		zona D, Tumba 11, caja 519	2151	400-1 BCE	Puente Noy	Spain	36.738	-3.6994	tooth	Boston	33	Boston	robotic	Rohland 2018 (Dabney Buffer, silica beads)	Boston	ds	6.6	partial	Rohland 2015; silica coated magnetic beads and 7x volume PB (Qiagen) for cleanups, Bst2.0 in smaller volume, 100ul total PCR volume, higher primer concentration, SPRI cleanup of PCR	1240k	Fu 2013; simultaneous enrichment of ~1.2M SNPs and mtDNA	Fu 2013; simultaneous enrichment of ~1.2M SNPs and mtDNA	HiSeq X10	2x101, 2x7	0.000991355	39.7	0.5193	43.7	0.208	[0.451, 0.917]	na (<2x)	0.003444	4132	45.7	0.2025	149	2	F
S22082.Y1.E2.L1	I22082	Pass		contributed to newly reported data	PN-III-81		zona D, Tumba 11, caja 519	2151	400-1 BCE	Puente Noy	Spain	36.738	-3.6994	tooth	Boston	33	Boston	robotic	Rohland 2018 (Dabney Buffer, silica beads)	Boston	ds	2.2	partial	Rohland 2015; silica coated magnetic beads and 7x volume PB (Qiagen) for cleanups, Bst2.0 in smaller volume, 100ul total PCR volume, higher primer concentration, SPRI cleanup of PCR	1240k	Fu 2013; simultaneous enrichment of ~1.2M SNPs and mtDNA	Fu 2013; simultaneous enrichment of ~1.2M SNPs and mtDNA	HiSeq X10	2x101, 2x7	0.000834579	48.2	2.676	47.5	0.206	[0.820, 0.967]	U3c	0.0219191	25932	51.4	0.2005	878	16	F
S22086.Y1.E1.L1	I22086	Pass		contributed to newly reported data	PN-III-81		zona D, Tumba 25, caja 517	2151	400-1 BCE	Puente Noy	Spain	36.738	-3.6994	tooth	Boston	38	Boston	robotic	Rohland 2018 (Dabney Buffer, silica beads)	Boston	ds	7.6	partial	Rohland 2015; silica coated magnetic beads and 7x volume PB (Qiagen) for cleanups, Bst2.0 in smaller volume, 100ul total PCR volume, higher primer concentration, SPRI cleanup of PCR	1240k	Fu 2013; simultaneous enrichment of ~1.2M SNPs and mtDNA	Fu 2013; simultaneous enrichment of ~1.2M SNPs and mtDNA	HiSeq X10	2x101, 2x7	0.000667279	48.2	1.078	45.3	0.2645	[0.353, 0.758]	na (<2x)	0.007014	8461	50.1	0.243	137	83	M
S7454.E1.L1	I7454	Pass		contributed to newly reported data	18		T105	2160	350-58 calBCE (2150±20 BP, PSUAMS-5510)	Lilybaeum via De Gasperi	Italy	37.8043	12.4371	tooth	Boston		Boston	manual	Dabney 2013, Korlevic 2015	Boston	ds		partial	Rohland 2015; universal adapters used for ligation, double indices attached at PCR stage	1240k	Maricic 2010; separate enrichment for mtDNA	Fu 2013; 390k and 840k targets combined into a single capture	NextSeq 500	2x76, 2x7	0.0064	22	50	45	0.118	[0.982,0.995]	H5a	0.153068	157678	49	0.088	5843	83	F
S18193.Y1.E1.L1	I18193	Pass		contributed to newly reported data	1935/4VILL/T62/3			2218	357-167 calBCE (2180±20 BP, PSUAMS-7844)	Villaricos	Spain	37.247	-1.7768	tooth	Boston	36	Boston	robotic	Rohland 2018 (Dabney Buffer, silica beads)	Boston	ds	7.2	partial	Rohland 2015; silica coated magnetic beads and 7x volume PB (Qiagen) for cleanups, Bst2.0 in smaller volume, 100ul total PCR volume, higher primer concentration, SPRI cleanup of PCR	1240k	Fu 2013; simultaneous enrichment of ~1.2M SNPs and mtDNA	Fu 2013; simultaneous enrichment of ~1.2M SNPs and mtDNA	HiSeq X10	2x101, 2x7	0.106019	55.9	130.9	64.2	0.067	[0.968, 0.988]	U5b1e	1.242	641990	67.6	0.064	22693	16378	M
S18189.Y1.E1.L1	I18189	Pass		contributed to newly reported data	1935/4VILL/T414-V/2			2221	358-170 calBCE (2185±20 BP, PSUAMS-7843)	Villaricos	Spain	37.247	-1.7768	tooth	Boston	38	Boston	robotic	Rohland 2018 (Dabney Buffer, silica beads)	Boston	ds	7.6	partial	Rohland 2015; silica coated magnetic beads and 7x volume PB (Qiagen) for cleanups, Bst2.0 in smaller volume, 100ul total PCR volume, higher primer concentration, SPRI cleanup of PCR	1240k	Fu 2013; simultaneous enrichment of ~1.2M SNPs and mtDNA	Fu 2013; simultaneous enrichment of ~1.2M SNPs and mtDNA	HiSeq X10	2x101, 2x7	0.0500917	45.9	44.37	51.4	0.143	[0.988, 1.000]	U6a1b2	0.499	407432	54.7	0.144	9213	6749	M
S21857.Y1.E1.L1	I21857	Pass		contributed to newly reported data	Tribunale T128			2224	361-174 calBCE (2195±20 BP, PSUAMS-9204)	Lilybaeum-Tribunale	Italy	37.8066	12.4401	cochlea	Boston	37	Boston	robotic	Rohland 2018 (Dabney Buffer, silica beads)	Boston	ds	7.4	partial	Rohland 2015; silica coated magnetic beads and 7x volume PB (Qiagen) for cleanups, Bst2.0 in smaller volume, 100ul total PCR volume, higher primer concentration, SPRI cleanup of PCR	1240k	Fu 2013; simultaneous enrichment of ~1.2M SNPs and mtDNA	Fu 2013; simultaneous enrichment of ~1.2M SNPs and mtDNA	HiSeq X10	2x101, 2x7	0.393178	52.8	104.8	57.2	0.123	[0.981, 0.994]	T2	3.36229	767541	59.2	0.127	57819	43992	M
S28502.Y1.E1.L1	I28502	Pass		contributed to newly reported data	15		15	2224	364-201 calBCE (2213±15 BP) [R_combine: (2210±20 BP, PSUAMS-11007), (2215±20 BP, PSUAMS-11780)]	Carthage	Tunisia	36.8718	10.345	cochlea	Vienna	38	Boston	robotic	Rohland 2018 (Dabney Buffer, silica beads)	Boston	ds	7.6	partial	Rohland 2015; silica coated magnetic beads and 7x volume PB (Qiagen) for cleanups, Bst2.0 in smaller volume, 100ul total PCR volume, higher primer concentration, SPRI cleanup of PCR	1240k	Fu 2013; simultaneous enrichment of ~1.2M SNPs and mtDNA	Fu 2013; simultaneous enrichment of ~1.2M SNPs and mtDNA	HiSeq X10	2x101, 2x7	0.149776	45.5	70.93	50.8	0.1715	[0.985, 0.998]	K1a+195	0.939305	586133	52.8	0.1935	34443	567	F
S18203.Y1.E1.L1	I18203	Pass		contributed to newly reported data	1935/4VILL/T774-XIII/4			2225	364-197 calBCE (2205±20 BP, PSUAMS-7741)	Villaricos	Spain	37.247	-1.7768	tooth	Boston	39	Boston	robotic	Rohland 2018 (Dabney Buffer, silica beads)	Boston	ds	7.8	partial	Rohland 2015; silica coated magnetic beads and 7x volume PB (Qiagen) for cleanups, Bst2.0 in smaller volume, 100ul total PCR volume, higher primer concentration, SPRI cleanup of PCR	1240k	Fu 2013; simultaneous enrichment of ~1.2M SNPs and mtDNA	Fu 2013; simultaneous enrichment of ~1.2M SNPs and mtDNA	HiSeq X10	2x101, 2x7	0.0268231	55.1	76.06	60.4	0.11	[0.987, 0.998]	H15a1b	0.543	451726	66.3	0.095	21157	203	F
S18203.Y1.E2.L1	I18203	Pass		contributed to newly reported data	1935/4VILL/T774-XIII/4			2225	364-197 calBCE (2205±20 BP, PSUAMS-7741)	Villaricos	Spain	37.247	-1.7768	tooth	Boston	39	Boston	robotic	Rohland 2018 (Dabney Buffer, silica beads)	Boston	ds	7.8	partial	Rohland 2015; silica coated magnetic beads and 7x volume PB (Qiagen) for cleanups, Bst2.0 in smaller volume, 100ul total PCR volume, higher primer concentration, SPRI cleanup of PCR	1240k	Fu 2013; simultaneous enrichment of ~1.2M SNPs and mtDNA	Fu 2013; simultaneous enrichment of ~1.2M SNPs and mtDNA	HiSeq X10	2x101, 2x7	0.0246843	54.5	26.59	59.8	0.0895	[0.979, 0.997]	H15a1b	0.253781	250245	64.4	0.078	10423	126	F
S18203.Y1.E3.L1	I18203	Pass		contributed to newly reported data	1935/4VILL/T774-XIII/4			2225	364-197 calBCE (2205±20 BP, PSUAMS-7741)	Villaricos	Spain	37.247	-1.7768	tooth	Boston	39	Boston	robotic	Rohland 2018 (Dabney Buffer, silica beads)	Boston	ds	7.8	partial	Rohland 2015; silica coated magnetic beads and 7x volume PB (Qiagen) for cleanups, Bst2.0 in smaller volume, 100ul total PCR volume, higher primer concentration, SPRI cleanup of PCR	1240k	Fu 2013; simultaneous enrichment of ~1.2M SNPs and mtDNA	Fu 2013; simultaneous enrichment of ~1.2M SNPs and mtDNA	HiSeq X10	2x101, 2x7	0.0256851	55.9	10.23	58.4	0.089	[0.945, 0.993]	H15a1b	0.0942198	99130	63.9	0.0805	3939	45	F
S21197.Y1.E2.L1	I21197	Pass		contributed to newly reported data	SelMan.T12			2225	380-176 calBCE (2210±35 BP, 75.95±0.33 pMC, RTD-10619)	Selinunte-Case Manuzza	Italy	37.585	12.825	cochlea	Boston	37	Boston	robotic	Rohland 2018 (Dabney Buffer, silica beads)	Boston	ds	7.4	partial	Rohland 2015; silica coated magnetic beads and 7x volume PB (Qiagen) for cleanups, Bst2.0 in smaller volume, 100ul total PCR volume, higher primer concentration, SPRI cleanup of PCR	1240k	Fu 2013; simultaneous enrichment of ~1.2M SNPs and mtDNA	Fu 2013; simultaneous enrichment of ~1.2M SNPs and mtDNA	HiSeq X10	2x101, 2x7	0.319611	50.3	85.88	56.5	0.1305	[0.969, 0.988]	K1a17	0.990595	659644	58.3	0.1345	19191	13400	M
S22119.Y1.E1.L1	I22119	Pass		contributed to newly reported data	RA_THA 13		SG/SM cupola Tomba 1 US 1003. |44; 30-7-2010|	2225	361-177 calBCE (2200±20 BP, PSUAMS-8838)	Tharros	Italy	39.8735	8.44102	cochlea	Boston	37	Boston	robotic	Rohland 2018 (Dabney Buffer, silica beads)	Boston	ds	7.4	partial	Rohland 2015; silica coated magnetic beads and 7x volume PB (Qiagen) for cleanups, Bst2.0 in smaller volume, 100ul total PCR volume, higher primer concentration, SPRI cleanup of PCR	1240k	Fu 2013; simultaneous enrichment of ~1.2M SNPs and mtDNA	Fu 2013; simultaneous enrichment of ~1.2M SNPs and mtDNA	HiSeq X10	2x101, 2x7	0.214636	54	86.34	59.6	0.118	[0.991, 0.999]	J1b1a3	4.12591	812336	62.4	0.122	72728	56459	M
S27613.E1.L1	I27613	Pass		contributed to newly reported data	D043-A	MAEF 10116	MAEF 10116, Hypogeum 10, C25	2225	361-179 calBCE (2202±19 BP, OxA-41758)	Ses Païsses de Cala d'Hort	Spain	38.8921	1.2386	cochlea	Barcelona		Barcelona			Boston	ds		partial	Rohland 2015; silica coated magnetic beads and 7x volume PB (Qiagen) for cleanups, Bst2.0 in smaller volume, 100ul total PCR volume, higher primer concentration, SPRI cleanup of PCR	1240k	Fu 2013; simultaneous enrichment of ~1.2M SNPs and mtDNA	Fu 2013; simultaneous enrichment of ~1.2M SNPs and mtDNA	HiSeq X10	2x101, 2x7	0.0185388	51.8	116.8	57.1	0.1155	[0.986, 0.999]	H5	1.15022	650146	62	0.1295	42874	598	F
S27617.E1.L1	I27613	Pass		contributed to newly reported data	D047	MAEF 10121	MAEF 10121, Hypogeum 10, Ind.1	2225	361-179 calBCE (2202±19 BP, OxA-41758)	Ses Païsses de Cala d'Hort	Spain	38.8921	1.2386	tooth	Barcelona		Barcelona			Boston	ds		partial	Rohland 2015; silica coated magnetic beads and 7x volume PB (Qiagen) for cleanups, Bst2.0 in smaller volume, 100ul total PCR volume, higher primer concentration, SPRI cleanup of PCR	1240k	Fu 2013; simultaneous enrichment of ~1.2M SNPs and mtDNA	Fu 2013; simultaneous enrichment of ~1.2M SNPs and mtDNA	HiSeq X10	2x101, 2x7	0.0134414	56.6	16.87	62.8	0.068	[0.957, 0.997]	H5	0.180501	193686	67.3	0.069	7243	81	F
S18199.Y1.E1.L1	I18199	Pass		contributed to newly reported data	1935/4VILL/T774-I/2			2226	373-199 calBCE (2215±20 BP, PSUAMS-7739)	Villaricos	Spain	37.247	-1.7768	tooth	Boston	39	Boston	robotic	Rohland 2018 (Dabney Buffer, silica beads)	Boston	ds	7.8	partial	Rohland 2015; silica coated magnetic beads and 7x volume PB (Qiagen) for cleanups, Bst2.0 in smaller volume, 100ul total PCR volume, higher primer concentration, SPRI cleanup of PCR	1240k	Fu 2013; simultaneous enrichment of ~1.2M SNPs and mtDNA	Fu 2013; simultaneous enrichment of ~1.2M SNPs and mtDNA	HiSeq X10	2x101, 2x7	0.0796916	53.4	97.98	59.5	0.112	[0.963, 0.985]	H1e1a	0.774	549817	64.2	0.103	14838	10533	M
S18199.Y1.E2.L1	I18199	Pass		contributed to newly reported data	1935/4VILL/T774-I/2			2226	373-199 calBCE (2215±20 BP, PSUAMS-7739)	Villaricos	Spain	37.247	-1.7768	tooth	Boston	39	Boston	robotic	Rohland 2018 (Dabney Buffer, silica beads)	Boston	ds	7.8	partial	Rohland 2015; silica coated magnetic beads and 7x volume PB (Qiagen) for cleanups, Bst2.0 in smaller volume, 100ul total PCR volume, higher primer concentration, SPRI cleanup of PCR	1240k	Fu 2013; simultaneous enrichment of ~1.2M SNPs and mtDNA	Fu 2013; simultaneous enrichment of ~1.2M SNPs and mtDNA	HiSeq X10	2x101, 2x7	0.0722727	54.5	41.9	59.3	0.0975	[0.949, 0.977]	H1e1a	0.457946	406553	63.9	0.091	9253	6022	M
S18199.Y1.E3.L1	I18199	Pass		contributed to newly reported data	1935/4VILL/T774-I/2			2226	373-199 calBCE (2215±20 BP, PSUAMS-7739)	Villaricos	Spain	37.247	-1.7768	tooth	Boston	39	Boston	robotic	Rohland 2018 (Dabney Buffer, silica beads)	Boston	ds	7.8	partial	Rohland 2015; silica coated magnetic beads and 7x volume PB (Qiagen) for cleanups, Bst2.0 in smaller volume, 100ul total PCR volume, higher primer concentration, SPRI cleanup of PCR	1240k	Fu 2013; simultaneous enrichment of ~1.2M SNPs and mtDNA	Fu 2013; simultaneous enrichment of ~1.2M SNPs and mtDNA	HiSeq X10	2x101, 2x7	0.0686953	55	21.7	58.5	0.099	[0.950, 0.987]	H1e	0.214492	216592	62	0.0855	4472	2920	M
S35327.Y1.E1.L1	I35327	Pass		contributed to newly reported data			88	2226	376-201 calBCE (2220±20 BP, PSUAMS-14130)	Carthage	Tunisia	36.8718	10.345	cochlea	Vienna	37	Boston	robotic	Rohland 2018 (Dabney Buffer, silica beads)	Boston	ds	7.4	half	Rohland 2015; silica coated magnetic beads and 7x volume PB (Qiagen) for cleanups, Bst2.0 in smaller volume, 100ul total PCR volume, higher primer concentration, SPRI cleanup of PCR	Twist1.44M	Rohland 2022	Rohland 2022	HiSeq X10	2x101, 2x7	0.0535639	41.9	15.87	43.6	0.1955	[0.971, 0.999]	T2b37	..	416211	46.2	0.226	9301	5291	M
S26844.Y1.E1.L1	I26844	Pass		contributed to newly reported data	Alcazabilla		Tumba 4	2230	381-203 calBCE (2230±20 BP, PSUAMS-9812)	Hipgeo del Parking de Alcazabilla	Spain	36.7222	-4.4161	tooth	Boston	40	Boston	robotic	Rohland 2018 (Dabney Buffer, silica beads)	Boston	ds	8	partial	Rohland 2015; silica coated magnetic beads and 7x volume PB (Qiagen) for cleanups, Bst2.0 in smaller volume, 100ul total PCR volume, higher primer concentration, SPRI cleanup of PCR	1240k	Fu 2013; simultaneous enrichment of ~1.2M SNPs and mtDNA	Fu 2013; simultaneous enrichment of ~1.2M SNPs and mtDNA	HiSeq X10	2x101, 2x7	0.0564947	49.4	43.83	51.1	0.1445	[0.979, 0.996]	H10	0.199957	208428	55.8	0.149	8251	88	F
S26932.Y1.E1.L1	I26932	Pass		contributed to newly reported data	Marmoles 0'7		C/1 UEC: 110/I; 9TB-Δ; NE-1; B62; 4 cráneos-3	2230	383-201 calBCE (2225±25 BP, PSUAMS-9814)	Calle Mármoles	Spain	36.7202	-4.4203	cochlea	Boston	40	Boston	robotic	Rohland 2018 (Dabney Buffer, silica beads)	Boston	ds	8	partial	Rohland 2015; silica coated magnetic beads and 7x volume PB (Qiagen) for cleanups, Bst2.0 in smaller volume, 100ul total PCR volume, higher primer concentration, SPRI cleanup of PCR	1240k	Fu 2013; simultaneous enrichment of ~1.2M SNPs and mtDNA	Fu 2013; simultaneous enrichment of ~1.2M SNPs and mtDNA	HiSeq X10	2x101, 2x7	0.41485	47.3	97.94	54.2	0.158	[0.985, 0.999]	HV0+195	4.79193	860074	55.1	0.173	81935	63094	M
S27076.Y1.E1.L1	I26932	Pass		contributed to newly reported data	Marmoles 0'7		C/1 UEC: 110/I; 9TB-Δ; NE-1; B62; 4 cráneos-4	2230	383-201 calBCE (2225±25 BP, PSUAMS-9814)	Calle Mármoles	Spain	36.7202	-4.4203	tooth	Boston	36	Boston	robotic	Rohland 2018 (Dabney Buffer, silica beads)	Boston	ds	7.2	partial	Rohland 2015; silica coated magnetic beads and 7x volume PB (Qiagen) for cleanups, Bst2.0 in smaller volume, 100ul total PCR volume, higher primer concentration, SPRI cleanup of PCR	1240k	Fu 2013; simultaneous enrichment of ~1.2M SNPs and mtDNA	Fu 2013; simultaneous enrichment of ~1.2M SNPs and mtDNA	HiSeq X10	2x101, 2x7	0.00212227	49.3	21.19	51.7	0.1245	[0.965, 0.997]	HV0	0.0408312	46894	59.2	0.1345	833	611	M
S27619.E1.L1	I27619	Pass		contributed to newly reported data	D049-A		MAEF 10283, Burial 15	2230	381-204 calBCE (2231±19 BP, OxA-41752)	Puig des Molins	Spain	38.9072	1.42944	cochlea	Barcelona		Barcelona			Boston	ds		partial	Rohland 2015; silica coated magnetic beads and 7x volume PB (Qiagen) for cleanups, Bst2.0 in smaller volume, 100ul total PCR volume, higher primer concentration, SPRI cleanup of PCR	1240k	Fu 2013; simultaneous enrichment of ~1.2M SNPs and mtDNA	Fu 2013; simultaneous enrichment of ~1.2M SNPs and mtDNA	HiSeq X10	2x101, 2x7	0.07118	49.8	132.9	56.2	0.133	[0.954, 0.981]	H3	1.62928	736746	59.5	0.1465	61011	787	F
S21855.Y1.E1.L1	I21855	Pass	mtcontam=[0.922,0.961]	contributed to newly reported data	SelMan.T8			2235	385-206 calBCE (2240±20 BP, PSUAMS-9203)	Selinunte-Case Manuzza	Italy	37.585	12.825	cochlea	Boston	36	Boston	robotic	Rohland 2018 (Dabney Buffer, silica beads)	Boston	ds	7.2	partial	Rohland 2015; silica coated magnetic beads and 7x volume PB (Qiagen) for cleanups, Bst2.0 in smaller volume, 100ul total PCR volume, higher primer concentration, SPRI cleanup of PCR	1240k	Fu 2013; simultaneous enrichment of ~1.2M SNPs and mtDNA	Fu 2013; simultaneous enrichment of ~1.2M SNPs and mtDNA	HiSeq X10	2x101, 2x7	0.434393	49.2	99.03	54.9	0.147	[0.922, 0.961]	HV0f	3.36084	799862	56.3	0.1575	58210	44370	M
S21966.Y1.E1.L1	I21966	Pass		contributed to newly reported data	RA_THA 38		SG/SM cupola US 72 T.9 |4-8-2011 (11)|	2239	387-208 calBCE (2245±20 BP, PSUAMS-9208)	Tharros	Italy	39.8735	8.44102	tooth	Boston	40	Boston	robotic	Rohland 2018 (Dabney Buffer, silica beads)	Boston	ds	8	partial	Rohland 2015; silica coated magnetic beads and 7x volume PB (Qiagen) for cleanups, Bst2.0 in smaller volume, 100ul total PCR volume, higher primer concentration, SPRI cleanup of PCR	1240k	Fu 2013; simultaneous enrichment of ~1.2M SNPs and mtDNA	Fu 2013; simultaneous enrichment of ~1.2M SNPs and mtDNA	HiSeq X10	2x101, 2x7	0.0223171	66.3	80.87	64.4	0.0535	[0.972, 0.990]	H+152	0.671075	500164	77.5	0.0395	28814	251	F
S22114.Y1.E1.L1	I22114	Pass		contributed to newly reported data	RA_THA 7		SG/SM cupola 2011 US 76 T. 16., Individuo 1 cassa 8 |4-8-2011|	2239	387-208 calBCE (2245±20 BP, PSUAMS-9222)	Tharros	Italy	39.8735	8.44102	cochlea	Boston	35	Boston	robotic	Rohland 2018 (Dabney Buffer, silica beads)	Boston	ds	7	partial	Rohland 2015; silica coated magnetic beads and 7x volume PB (Qiagen) for cleanups, Bst2.0 in smaller volume, 100ul total PCR volume, higher primer concentration, SPRI cleanup of PCR	1240k	Fu 2013; simultaneous enrichment of ~1.2M SNPs and mtDNA	Fu 2013; simultaneous enrichment of ~1.2M SNPs and mtDNA	HiSeq X10	2x101, 2x7	0.586071	55.5	84.27	60	0.105	[0.982, 0.996]	J2b1a2	5.02985	784810	63.2	0.109	85593	68241	M
S26931.Y1.E1.L1	I26931	Pass		contributed to newly reported data	Marmoles 0'7		C/1 UEC: 110/I; 9TB-Δ; NE-1; B62; 4 cráneos-2	2239	387-208 calBCE (2245±20 BP, PSUAMS-9813)	Calle Mármoles	Spain	36.7202	-4.4203	cochlea	Boston	38	Boston	robotic	Rohland 2018 (Dabney Buffer, silica beads)	Boston	ds	7.6	partial	Rohland 2015; silica coated magnetic beads and 7x volume PB (Qiagen) for cleanups, Bst2.0 in smaller volume, 100ul total PCR volume, higher primer concentration, SPRI cleanup of PCR	1240k	Fu 2013; simultaneous enrichment of ~1.2M SNPs and mtDNA	Fu 2013; simultaneous enrichment of ~1.2M SNPs and mtDNA	HiSeq X10	2x101, 2x7	0.412575	45.7	90.03	51.9	0.176	[0.980, 0.995]	T2a1b1a2	2.345	774490	52.5	0.189	82304	1292	F
S8135.E1.L1	I8135	Pass		contributed to newly reported data	CH-08-C12-UE1209-E3			2241	391-204 calBCE (2247±28 BP, CIRAM-6500)	Campo de Hockey	Spain	36.445	-6.21	cochlea	Boston		Boston	manual	Dabney 2013, Korlevic 2015	Boston	ds		partial	Rohland 2015; silica coated magnetic beads and 7x volume PB (Qiagen) for cleanups, Bst2.0 in smaller volume, 100ul total PCR volume, higher primer concentration, SPRI cleanup of PCR	1240k	Maricic 2010; separate enrichment for mtDNA	Fu 2013; 390k and 840k targets combined into a single capture	NextSeq 500	2x76, 2x7	0.6657	38	97.9	39	0.162	[0.984,0.994]	J2a1a1c	3.94383	879984	44	0.141	33843	615	F
S22093.Y1.E1.L1	I22093	Pass		contributed to newly reported data	RA_THA 30		SG/SM cupola Tomba 6 US 28 |5-08-2010 (27)|	2244	389-208 calBCE (2250±20 BP, PSUAMS-8811)	Tharros	Italy	39.8735	8.44102	tooth	Boston	36	Boston	robotic	Rohland 2018 (Dabney Buffer, silica beads)	Boston	ds	7.2	partial	Rohland 2015; silica coated magnetic beads and 7x volume PB (Qiagen) for cleanups, Bst2.0 in smaller volume, 100ul total PCR volume, higher primer concentration, SPRI cleanup of PCR	1240k	Fu 2013; simultaneous enrichment of ~1.2M SNPs and mtDNA	Fu 2013; simultaneous enrichment of ~1.2M SNPs and mtDNA	HiSeq X10	2x101, 2x7	0.00175235	60.5	176.7	66.9	0.0665	[0.996, 1.000]	R0a2a	0.0477	56358	75	0.0735	1101	740	M
S12852.E1.L1	I12852	Pass		contributed to newly reported data	VM'02		Tumba 2	2250	400-200 BCE	Villa Maruja	Spain	36.4544	-6.2166	tooth	Boston		Boston	manual	Dabney 2013, Korlevic 2015	Boston	ds		partial	Rohland 2015; silica coated magnetic beads and 7x volume PB (Qiagen) for cleanups, Bst2.0 in smaller volume, 100ul total PCR volume, higher primer concentration, SPRI cleanup of PCR	1240k	Fu 2013; simultaneous enrichment of ~1.2M SNPs and mtDNA	Fu 2013; simultaneous enrichment of ~1.2M SNPs and mtDNA	NextSeq 500	2x76, 2x7	0.000322391	40.6	15.87	45.6	0.165	[0.977,1.000]	H1	0.007	8836	50.4	0.129	336	4	F
S21986.Y1.E3.L1	I21986	Pass		contributed to newly reported data	RA_THA 18		Campione 139 US 2003 TB 2 |24-7-2015|	2250	400-200 BCE	Tharros	Italy	39.8735	8.44102	tooth	Boston	40	Boston	robotic	Rohland 2018 (Dabney Buffer, silica beads)	Boston	ds	8	partial	Rohland 2015; silica coated magnetic beads and 7x volume PB (Qiagen) for cleanups, Bst2.0 in smaller volume, 100ul total PCR volume, higher primer concentration, SPRI cleanup of PCR	1240k	Fu 2013; simultaneous enrichment of ~1.2M SNPs and mtDNA	Fu 2013; simultaneous enrichment of ~1.2M SNPs and mtDNA	HiSeq X10	2x101, 2x7	0.00905766	61.9	3.883	55.9	0.1	[0.902, 0.986]	T1a2	0.00788431	7949	67.4	0.0845	366	4	F
S24555.Y1.E1.L1	I24555	Pass		contributed to newly reported data	Birgi 5			2250	391-208 calBCE (2255±20 BP, PSUAMS-9227)	Birgi	Italy	37.885	12.475	cochlea	Boston	38	Boston	robotic	Rohland 2018 (Dabney Buffer, silica beads)	Boston	ds	7.6	partial	Rohland 2015; silica coated magnetic beads and 7x volume PB (Qiagen) for cleanups, Bst2.0 in smaller volume, 100ul total PCR volume, higher primer concentration, SPRI cleanup of PCR	1240k	Fu 2013; simultaneous enrichment of ~1.2M SNPs and mtDNA	Fu 2013; simultaneous enrichment of ~1.2M SNPs and mtDNA	HiSeq X10	2x101, 2x7	0.493152	50.2	82.98	56.4	0.144	[0.979, 0.997]	H	6.26214	885773	57.8	0.1575	106692	83251	M
S27075.Y1.E1.L1	I27075	Pass		contributed to newly reported data	Marmoles 0'7		C/1 UEC: 110/I; 9TB-Δ; NE-1; B62; 4 cráneos-1	2250	400-200 BCE	Calle Mármoles	Spain	36.7202	-4.4203	tooth	Boston	36	Boston	robotic	Rohland 2018 (Dabney Buffer, silica beads)	Boston	ds	7.2	partial	Rohland 2015; silica coated magnetic beads and 7x volume PB (Qiagen) for cleanups, Bst2.0 in smaller volume, 100ul total PCR volume, higher primer concentration, SPRI cleanup of PCR	1240k	Fu 2013; simultaneous enrichment of ~1.2M SNPs and mtDNA	Fu 2013; simultaneous enrichment of ~1.2M SNPs and mtDNA	HiSeq X10	2x101, 2x7	0.00174504	49.9	29.75	53.3	0.1335	[0.979, 0.998]	HV0+195	0.0294271	33784	60.7	0.126	623	449	M
S27077.Y1.E1.L1	I27077	Pass		contributed to newly reported data	Marmoles 0'7		C/1; 185/I; RH51; B98	2250	400-200 BCE	Calle Mármoles	Spain	36.7202	-4.4203	phalanx	Boston	37	Boston	robotic	Rohland 2018 (Dabney Buffer, silica beads)	Boston	ds	7.4	partial	Rohland 2015; silica coated magnetic beads and 7x volume PB (Qiagen) for cleanups, Bst2.0 in smaller volume, 100ul total PCR volume, higher primer concentration, SPRI cleanup of PCR	1240k	Fu 2013; simultaneous enrichment of ~1.2M SNPs and mtDNA	Fu 2013; simultaneous enrichment of ~1.2M SNPs and mtDNA	HiSeq X10	2x101, 2x7	0.00423374	51	4.598	57.8	0.0995	[0.930, 0.997]	U5a	0.0216984	23602	61.2	0.113	788	16	F
S28626.Y1.E2.L1	I28626	Pass		contributed to newly reported data	25		25	2250	450-150 BCE	Carthage	Tunisia	36.8718	10.345	cochlea	Vienna	41	Boston	robotic	Rohland 2018 (Dabney Buffer, silica beads)	Boston	ds	8.2	partial	Rohland 2015; silica coated magnetic beads and 7x volume PB (Qiagen) for cleanups, Bst2.0 in smaller volume, 100ul total PCR volume, higher primer concentration, SPRI cleanup of PCR	Twist1.44M	Rohland 2022	Rohland 2022	HiSeq X10	2x101, 2x7	0.0125439	38.5	0.2825	42.2	0.1855	[0.433, 0.940]	na (<2x)	0.007327	8862	42	0.282	311	7	F
S28627.Y1.E2.L1	I28627	Pass		contributed to newly reported data	102		102	2250	450-150 BCE	Carthage	Tunisia	36.8718	10.345	cochlea	Vienna	39	Boston	robotic	Rohland 2018 (Dabney Buffer, silica beads)	Boston	ds	7.8	partial	Rohland 2015; silica coated magnetic beads and 7x volume PB (Qiagen) for cleanups, Bst2.0 in smaller volume, 100ul total PCR volume, higher primer concentration, SPRI cleanup of PCR	Twist1.44M	Rohland 2022	Rohland 2022	HiSeq X10	2x101, 2x7	0.0208643	40.3	0.1952	42.6	0.502	[0.529, 0.948]	na (<2x)	0.004402	5340	44	0.2465	182	2	F
S31735.Y1.E2.L1	I31735	Pass		contributed to newly reported data		Museum Of Carthage	Anphora Burial	2250	450-150 BCE	Carthage	Tunisia	36.8718	10.345	cochlea	Boston	39	Boston	robotic	Rohland 2018 (Dabney Buffer, silica beads)	Boston	ds	7.8	partial	Rohland 2015; silica coated magnetic beads and 7x volume PB (Qiagen) for cleanups, Bst2.0 in smaller volume, 100ul total PCR volume, higher primer concentration, SPRI cleanup of PCR	Twist1.44M	Rohland 2022	Rohland 2022	HiSeq X10	2x101, 2x7	0.458167	56.6	64.69	60.4	0.0775	[0.989, 0.998]	J2a2d	..	995909	70.5	0.0805	55908	30916	M
S35336.Y1.E1.L1	I35336	Pass		contributed to newly reported data			33	2270	396-210 calBCE (2270±20 BP, PSUAMS-14132)	Carthage	Tunisia	36.8718	10.345	cochlea	Vienna	37	Boston	robotic	Rohland 2018 (Dabney Buffer, silica beads)	Boston	ds	7.4	half	Rohland 2015; silica coated magnetic beads and 7x volume PB (Qiagen) for cleanups, Bst2.0 in smaller volume, 100ul total PCR volume, higher primer concentration, SPRI cleanup of PCR	Twist1.44M	Rohland 2022	Rohland 2022	HiSeq X10	2x101, 2x7	0.123569	43.2	18.93	44.5	0.2085	[0.928, 0.987]	H5a	..	609059	47.8	0.219	16828	9358	M
S35285.Y1.E1.L1	I35285	Pass		contributed to newly reported data			42	2275	450-200 BCE	Carthage	Tunisia	36.8718	10.345	cochlea	Vienna	0	Boston	robotic	Rohland 2018 (Dabney Buffer, silica beads)	Boston	ds	0	half	Rohland 2015; silica coated magnetic beads and 7x volume PB (Qiagen) for cleanups, Bst2.0 in smaller volume, 100ul total PCR volume, higher primer concentration, SPRI cleanup of PCR	Twist1.44M	Rohland 2022	Rohland 2022	HiSeq X10	2x101, 2x7	0.0116136	40.5	5.731	41.7	0.2065	[0.907, 0.985]	K1a4	..	169216	44.8	0.224	3122	1797	M
S35286.Y1.E1.L1	I35286	Pass		contributed to newly reported data			73	2275	450-200 BCE	Carthage	Tunisia	36.8718	10.345	cochlea	Vienna	0	Boston	robotic	Rohland 2018 (Dabney Buffer, silica beads)	Boston	ds	0	half	Rohland 2015; silica coated magnetic beads and 7x volume PB (Qiagen) for cleanups, Bst2.0 in smaller volume, 100ul total PCR volume, higher primer concentration, SPRI cleanup of PCR	Twist1.44M	Rohland 2022	Rohland 2022	HiSeq X10	2x101, 2x7	0.138977	44.4	2.123	45.3	0.005	[0.857, 0.977]	T2b3	..	15890	48.2	0.0135	287	188	M
S35287.Y1.E1.L1	I35287	Pass		contributed to newly reported data			81	2275	450-200 BCE	Carthage	Tunisia	36.8718	10.345	cochlea	Vienna	0	Boston	robotic	Rohland 2018 (Dabney Buffer, silica beads)	Boston	ds	0	half	Rohland 2015; silica coated magnetic beads and 7x volume PB (Qiagen) for cleanups, Bst2.0 in smaller volume, 100ul total PCR volume, higher primer concentration, SPRI cleanup of PCR	Twist1.44M	Rohland 2022	Rohland 2022	HiSeq X10	2x101, 2x7	0.516436	47	20.78	48.6	0.035	[0.960, 0.989]	K1a30	..	376579	53	0.0545	8471	4643	M
S35328.Y1.E1.L1	I35328	Pass		contributed to newly reported data			89	2275	450-200 BCE	Carthage	Tunisia	36.8718	10.345	cochlea	Vienna	37	Boston	robotic	Rohland 2018 (Dabney Buffer, silica beads)	Boston	ds	7.4	half	Rohland 2015; silica coated magnetic beads and 7x volume PB (Qiagen) for cleanups, Bst2.0 in smaller volume, 100ul total PCR volume, higher primer concentration, SPRI cleanup of PCR	Twist1.44M	Rohland 2022	Rohland 2022	HiSeq X10	2x101, 2x7	0.366304	54	59.17	58.6	0.082	[0.961, 0.988]	U6a7c1	..	1077242	66.3	0.0835	210015	1099	F
S35329.Y1.E1.L1	I35329	Pass		contributed to newly reported data			91	2275	450-200 BCE	Carthage	Tunisia	36.8718	10.345	cochlea	Vienna	37	Boston	robotic	Rohland 2018 (Dabney Buffer, silica beads)	Boston	ds	7.4	half	Rohland 2015; silica coated magnetic beads and 7x volume PB (Qiagen) for cleanups, Bst2.0 in smaller volume, 100ul total PCR volume, higher primer concentration, SPRI cleanup of PCR	Twist1.44M	Rohland 2022	Rohland 2022	HiSeq X10	2x101, 2x7	0.00206715	39.8	0.9747	41.1	0.272	[0.537, 0.923]	na (<2x)	..	35166	42.1	0.2565	1194	9	F
S35338.Y1.E1.L1	I35338	Pass		contributed to newly reported data			36	2275	450-200 BCE	Carthage	Tunisia	36.8718	10.345	cochlea	Vienna	37	Boston	robotic	Rohland 2018 (Dabney Buffer, silica beads)	Boston	ds	7.4	half	Rohland 2015; silica coated magnetic beads and 7x volume PB (Qiagen) for cleanups, Bst2.0 in smaller volume, 100ul total PCR volume, higher primer concentration, SPRI cleanup of PCR	Twist1.44M	Rohland 2022	Rohland 2022	HiSeq X10	2x101, 2x7	0.149774	42.2	25.9	44.3	0.1975	[0.972, 0.998]	K1a	..	627665	46.8	0.2195	35470	354	F
S35339.Y1.E1.L1	I35339	Pass		contributed to newly reported data			2	2275	450-200 BCE	Carthage	Tunisia	36.8718	10.345	cochlea	Vienna	38	Boston	robotic	Rohland 2018 (Dabney Buffer, silica beads)	Boston	ds	7.6	half	Rohland 2015; silica coated magnetic beads and 7x volume PB (Qiagen) for cleanups, Bst2.0 in smaller volume, 100ul total PCR volume, higher primer concentration, SPRI cleanup of PCR	Twist1.44M	Rohland 2022	Rohland 2022	HiSeq X10	2x101, 2x7	0.348458	48	47.23	50.6	0.1345	[0.988, 1.000]	H1bo	..	759862	57	0.141	49700	649	F
S35340.Y1.E1.L1	I35340	Pass	mtcontam=[0.825,0.920]	contributed to newly reported data			3	2275	450-200 BCE	Carthage	Tunisia	36.8718	10.345	cochlea	Vienna	37	Boston	robotic	Rohland 2018 (Dabney Buffer, silica beads)	Boston	ds	7.4	half	Rohland 2015; silica coated magnetic beads and 7x volume PB (Qiagen) for cleanups, Bst2.0 in smaller volume, 100ul total PCR volume, higher primer concentration, SPRI cleanup of PCR	Twist1.44M	Rohland 2022	Rohland 2022	HiSeq X10	2x101, 2x7	0.0258749	43.3	6.444	45.7	0.17	[0.868, 0.971]	H5a	..	236014	48.8	0.1905	9474	96	F
S35342.Y1.E1.L1	I35342	Questionable	mtcontam=[0.848,0.930]	contributed to newly reported data			41	2275	450-200 BCE	Carthage	Tunisia	36.8718	10.345	cochlea	Vienna	37	Boston	robotic	Rohland 2018 (Dabney Buffer, silica beads)	Boston	ds	7.4	half	Rohland 2015; silica coated magnetic beads and 7x volume PB (Qiagen) for cleanups, Bst2.0 in smaller volume, 100ul total PCR volume, higher primer concentration, SPRI cleanup of PCR	Twist1.44M	Rohland 2022	Rohland 2022	HiSeq X10	2x101, 2x7	0.0376576	43.1	15.21	45.4	0.1845	[0.848, 0.935]	JT	..	251276	49.1	0.1965	5065	2779	M
S35343.Y1.E1.L1	I35343	Pass		contributed to newly reported data			43	2275	450-200 BCE	Carthage	Tunisia	36.8718	10.345	cochlea	Vienna	37	Boston	robotic	Rohland 2018 (Dabney Buffer, silica beads)	Boston	ds	7.4	half	Rohland 2015; silica coated magnetic beads and 7x volume PB (Qiagen) for cleanups, Bst2.0 in smaller volume, 100ul total PCR volume, higher primer concentration, SPRI cleanup of PCR	Twist1.44M	Rohland 2022	Rohland 2022	HiSeq X10	2x101, 2x7	0.157657	43.6	31.58	44.9	0.2025	[0.781, 0.876]	H	..	473708	49	0.2075	11433	6238	M
S35344.Y1.E1.L1	I35344	Pass		contributed to newly reported data			44	2275	450-200 BCE	Carthage	Tunisia	36.8718	10.345	cochlea	Vienna	37	Boston	robotic	Rohland 2018 (Dabney Buffer, silica beads)	Boston	ds	7.4	half	Rohland 2015; silica coated magnetic beads and 7x volume PB (Qiagen) for cleanups, Bst2.0 in smaller volume, 100ul total PCR volume, higher primer concentration, SPRI cleanup of PCR	Twist1.44M	Rohland 2022	Rohland 2022	HiSeq X10	2x101, 2x7	0.0942867	46.4	27.7	47.7	0.1715	[0.965, 0.996]	V15	..	322966	52.4	0.174	6771	3853	M
S35345.Y1.E1.L1	I35345	Questionable	mtcontam=[0.824,0.910]	contributed to newly reported data			62	2275	450-200 BCE	Carthage	Tunisia	36.8718	10.345	cochlea	Vienna	37	Boston	robotic	Rohland 2018 (Dabney Buffer, silica beads)	Boston	ds	7.4	half	Rohland 2015; silica coated magnetic beads and 7x volume PB (Qiagen) for cleanups, Bst2.0 in smaller volume, 100ul total PCR volume, higher primer concentration, SPRI cleanup of PCR	Twist1.44M	Rohland 2022	Rohland 2022	HiSeq X10	2x101, 2x7	0.0317203	45.5	12.9	48	0.191	[0.761, 0.888]	H1e1	..	307608	51.9	0.1825	6515	3703	M
S35325.Y1.E1.L1	I35325	Pass		contributed to newly reported data			40	2278	398-228 calBCE (2275±20 BP, PSUAMS-14120)	Carthage	Tunisia	36.8718	10.345	cochlea	Vienna	37	Boston	robotic	Rohland 2018 (Dabney Buffer, silica beads)	Boston	ds	7.4	half	Rohland 2015; silica coated magnetic beads and 7x volume PB (Qiagen) for cleanups, Bst2.0 in smaller volume, 100ul total PCR volume, higher primer concentration, SPRI cleanup of PCR	Twist1.44M	Rohland 2022	Rohland 2022	HiSeq X10	2x101, 2x7	0.270196	43.9	35.13	45.7	0.1915	[0.943, 0.984]	H3	..	803743	49.4	0.199	58545	473	F
S12848.Y1.E1.L1	I12848	Pass	Xcontam=0.004	contributed to newly reported data	Tribunale T138			2290	396-232 calBCE (2277±16 BP) [R_combine: (2255±20 BP, PSUAMS-6371), (2310±25 BP, 75.01±0.24 pMC, RTD-10617)]	Lilybaeum-Tribunale	Italy	37.8066	12.4401	cochlea	Boston	72	Boston	robotic	Rohland 2018 (Dabney Buffer, silica beads)	Boston	ds	7.2	partial	Rohland 2015; silica coated magnetic beads and 7x volume PB (Qiagen) for cleanups, Bst2.0 in smaller volume, 100ul total PCR volume, higher primer concentration, SPRI cleanup of PCR	1240k	Fu 2013; simultaneous enrichment of ~1.2M SNPs and mtDNA	Fu 2013; simultaneous enrichment of ~1.2M SNPs and mtDNA	NextSeq 500	2x76, 2x7	0.417622	53	315.1	57.1	0.117	[0.973,0.994]	R0a	3.468	804314	58.7	0.121	62848	45424	M
S21984.Y1.E3.L1	I21984	Pass		contributed to newly reported data	RA_THA 16		THN M Settore 1 Areab B, US 47 Tb. 7 Dente dna dc 227	2300	500-200 BCE	Tharros	Italy	39.8735	8.44102	tooth	Boston	36	Boston	robotic	Rohland 2018 (Dabney Buffer, silica beads)	Boston	ds	7.2	partial	Rohland 2015; silica coated magnetic beads and 7x volume PB (Qiagen) for cleanups, Bst2.0 in smaller volume, 100ul total PCR volume, higher primer concentration, SPRI cleanup of PCR	1240k	Fu 2013; simultaneous enrichment of ~1.2M SNPs and mtDNA	Fu 2013; simultaneous enrichment of ~1.2M SNPs and mtDNA	HiSeq X10	2x101, 2x7	0.212436	59.6	22.48	67	0.066	[0.987, 1.000]	H1e1	0.208619	203732	66.5	0.058	8529	92	F
S30080.Y1.E1.L1	I30080	Questionable	sexratio=0.348	contributed to newly reported data	Zambrana			2300	500-300 BCE	Malaga	Spain	36.7202	-4.4203	incus	Boston	29	Boston	robotic	Rohland 2018 (Dabney Buffer, silica beads)	Boston	ds	5.8	partial	Rohland 2015; silica coated magnetic beads and 7x volume PB (Qiagen) for cleanups, Bst2.0 in smaller volume, 100ul total PCR volume, higher primer concentration, SPRI cleanup of PCR	Twist1.44M	Rohland 2022	Rohland 2022	HiSeq X10	2x101, 2x7	0.0021922	39.1	0.1419	40.5	0.357	[0.258, 0.903]	na (<2x)	0.005805	17894	41.3	0.2755	184	98	M
S30080.Y1.E2.L1	I30080	Pass		contributed to newly reported data	Zambrana			2300	500-300 BCE	Malaga	Spain	36.7202	-4.4203	incus	Boston	29	Boston	robotic	Rohland 2018 (Dabney Buffer, silica beads)	Boston	ds	5.8	partial	Rohland 2015; silica coated magnetic beads and 7x volume PB (Qiagen) for cleanups, Bst2.0 in smaller volume, 100ul total PCR volume, higher primer concentration, SPRI cleanup of PCR	Twist1.44M	Rohland 2022	Rohland 2022	HiSeq X10	2x101, 2x7	0.00210555	37.5	0.1342	39	0.3575	[0.022, 0.824]	na (<2x)	0.013975	42558	40.3	0.284	377	277	M
S7258.E1.L1	I7258	Questionable	damage=0.012	contributed to newly reported data	T4		T4	2300	500-200 BCE	Crispia Salvia Tomb	Italy	37.8044	12.4372	cochlea	Palmero		Boston	manual	Dabney 2013, Korlevic 2015	Boston	ds		partial	Rohland 2015; silica coated magnetic beads and 7x volume PB (Qiagen) for cleanups, Bst2.0 in smaller volume, 100ul total PCR volume, higher primer concentration, SPRI cleanup of PCR	1240k	Maricic 2010; separate enrichment for mtDNA	Fu 2013; 390k and 840k targets combined into a single capture	NextSeq 500	2x76, 2x7	0.0051	21	1.88	60	0.012	[0.937,1.000]	na (<2x)	0.016306	19237	54	0.005	632	80	M
S7260.E1.L1	I7260	Pass		contributed to newly reported data	T99		T99	2300	500-200 BCE	Lilybaeum via Berta	Italy	37.8046	12.4363	cochlea	Palmero		Boston	manual	Dabney 2013, Korlevic 2015	Boston	ds		partial	Rohland 2015; silica coated magnetic beads and 7x volume PB (Qiagen) for cleanups, Bst2.0 in smaller volume, 100ul total PCR volume, higher primer concentration, SPRI cleanup of PCR	1240k	Maricic 2010; separate enrichment for mtDNA	Fu 2013; 390k and 840k targets combined into a single capture	NextSeq 500	2x76, 2x7	0.0093	21	0.99	44	0.15	[0.720,0.996]	na (<2x)	0.01079	12717	40	0.069	485	14	Not Assigned
S7261.E1.L1	I7261	Pass		contributed to newly reported data	A			2300	500-200 BCE	Lilybaeum via Gramsci	Italy	37.8043	12.4371	long bone	Palmero		Boston	manual	Dabney 2013, Korlevic 2015	Boston	ds		partial	Rohland 2015; silica coated magnetic beads and 7x volume PB (Qiagen) for cleanups, Bst2.0 in smaller volume, 100ul total PCR volume, higher primer concentration, SPRI cleanup of PCR	1240k	Maricic 2010; separate enrichment for mtDNA	Fu 2013; 390k and 840k targets combined into a single capture	NextSeq 500	2x76, 2x7	0.0269	42	32	47	0.117	[0.987,0.998]	T2b32	0.445513	403413	52	0.108	9067	6734	M
S7262.E1.L1	I7262	Questionable	sexratio=0.065	contributed to newly reported data	B			2300	500-200 BCE	Lilybaeum via Gramsci	Italy	37.8043	12.4371	cochlea	Palmero		Boston	manual	Dabney 2013, Korlevic 2015	Boston	ds		partial	Rohland 2015; silica coated magnetic beads and 7x volume PB (Qiagen) for cleanups, Bst2.0 in smaller volume, 100ul total PCR volume, higher primer concentration, SPRI cleanup of PCR	1240k	Maricic 2010; separate enrichment for mtDNA	Fu 2013; 390k and 840k targets combined into a single capture	NextSeq 500	2x76, 2x7	0.0014	22	1.29	51	0.09	[0.744,0.940]	na (<2x)	0.011811	13904	48	0.091	533	37	Not Assigned
S7263.E1.L1	I7263	Pass	mtcontam=0.963	contributed to newly reported data	C			2300	500-200 BCE	Lilybaeum via Gramsci	Italy	37.8043	12.4371	cochlea	Palmero		Boston	manual	Dabney 2013, Korlevic 2015	Boston	ds		partial	Rohland 2015; silica coated magnetic beads and 7x volume PB (Qiagen) for cleanups, Bst2.0 in smaller volume, 100ul total PCR volume, higher primer concentration, SPRI cleanup of PCR	1240k	Maricic 2010; separate enrichment for mtDNA	Fu 2013; 390k and 840k targets combined into a single capture	NextSeq 500	2x76, 2x7	0.0118	49	11.5	59	0.068	[0.942,0.977]	U3a2a	0.124767	136415	61	0.064	5349	57	F
S7267.E1.L1	I7267	Questionable	damage=0.014	contributed to newly reported data	G		Tomb 2	2300	500-200 BCE	Crispia Salvia Tomb	Italy	37.8044	12.4372	long bone	Palmero		Boston	manual	Dabney 2013, Korlevic 2015	Boston	ds		partial	Rohland 2015; silica coated magnetic beads and 7x volume PB (Qiagen) for cleanups, Bst2.0 in smaller volume, 100ul total PCR volume, higher primer concentration, SPRI cleanup of PCR	1240k	Maricic 2010; separate enrichment for mtDNA	Fu 2013; 390k and 840k targets combined into a single capture	NextSeq 500	2x76, 2x7	0.0545	46	1.37	56	0.014	[0.998,1.000]	na (<2x)	0.026516	30677	50	0.002	1272	15	F
S7453.E1.L1	I7453	Pass		contributed to newly reported data	16		T40	2300	500-200 BCE	Lilybaeum via De Gasperi	Italy	37.8043	12.4371	tooth	Boston		Boston	manual	Dabney 2013, Korlevic 2015	Boston	ds		partial	Rohland 2015; universal adapters used for ligation, double indices attached at PCR stage	1240k	Maricic 2010; separate enrichment for mtDNA	Fu 2013; 390k and 840k targets combined into a single capture	NextSeq 500	2x76, 2x7	0.0057	21	7.28	41	0.129	[0.988,1.000]	L1b1a	0.017304	20576	44	0.097	400	347	M
S8038.E1.L1	I8038	Pass		contributed to newly reported data	23		T145	2300	500-200 BCE	Lilybaeum via Berta	Italy	37.8046	12.4363	tooth	Boston		Boston	manual	Dabney 2013, Korlevic 2015	Boston	ds		partial	Rohland 2015; silica coated magnetic beads and 7x volume PB (Qiagen) for cleanups, Bst2.0 in smaller volume, 100ul total PCR volume, higher primer concentration, SPRI cleanup of PCR	1240k	Maricic 2010; separate enrichment for mtDNA	Fu 2013; 390k and 840k targets combined into a single capture	NextSeq 500	2x76, 2x7	0.006	21	7.21	41	0.112	[0.966,1.000]	V	0.009056	10883	42	0.064	164	159	M
S8038.E1.L4	I8038	Fail	<2500.SNPs, sexratio[0.347]	failed library from an individual represent by other libraries with newly reported data	23		T145	2300	500-200 BCE	Lilybaeum via Berta	Italy	37.8046	12.4363	tooth	Boston		Boston	manual	Dabney 2013, Korlevic 2015	Boston	ss		USER	Gansauge 2020	1240k	Fu 2013; simultaneous enrichment of ~1.2M SNPs and mtDNA	Fu 2013; simultaneous enrichment of ~1.2M SNPs and mtDNA	HiSeq X10	2x101, 2x8	0.000236923	47.3	3.453	52.7	0.216	[0.799, 0.956]	V18	0.002056	2442	62.5	0.182	49	26	U
S8038.E1.L5	I8038	Fail	2500.to.5000.SNPs, sexratio=0.299, mtcontam=[0.738,0.915]	failed library from an individual represent by other libraries with newly reported data	23		T145	2300	500-200 BCE	Lilybaeum via Berta	Italy	37.8046	12.4363	tooth	Boston		Boston	manual	Dabney 2013, Korlevic 2015	Boston	ss		USER	Gansauge 2020	1240k	Fu 2013; simultaneous enrichment of ~1.2M SNPs and mtDNA	Fu 2013; simultaneous enrichment of ~1.2M SNPs and mtDNA	HiSeq X10	2x101, 2x8	0.00027684	41.4	3.944	53.7	0.258	[0.738, 0.915]	V18	0.002339	2798	61.8	0.21	68	29	U
S8039.E1.L1	I8039	Pass		contributed to newly reported data	25		T32	2300	500-200 BCE	Lilybaeum via Berta	Italy	37.8046	12.4363	tooth	Boston		Boston	manual	Dabney 2013, Korlevic 2015	Boston	ds		partial	Rohland 2015; silica coated magnetic beads and 7x volume PB (Qiagen) for cleanups, Bst2.0 in smaller volume, 100ul total PCR volume, higher primer concentration, SPRI cleanup of PCR	1240k	Maricic 2010; separate enrichment for mtDNA	Fu 2013; 390k and 840k targets combined into a single capture	NextSeq 500	2x76, 2x7	0.0071	24	33	42	0.128	[0.997,1.000]	V25	0.040947	47237	44	0.078	1898	21	F
S12042.Y1.E1.L1	I12042	Pass		contributed to newly reported data	S-EVA 11439		UE 90 (campaña 2007), Femur left	2301	700-1 BCE	Puig des Molins	Spain	38.9072	1.42944	long bone	Boston	77	Boston	robotic	Rohland 2018 (Dabney Buffer, silica beads)	Boston	ds	7.7	partial	Rohland 2015; silica coated magnetic beads and 7x volume PB (Qiagen) for cleanups, Bst2.0 in smaller volume, 100ul total PCR volume, higher primer concentration, SPRI cleanup of PCR	1240k	Fu 2013; simultaneous enrichment of ~1.2M SNPs and mtDNA	Fu 2013; simultaneous enrichment of ~1.2M SNPs and mtDNA	NextSeq 500	2x76, 2x7	0.00018361	40.7	8.637	50.5	0.161	[0.950,0.995]	J1c	0.009826	12982	59.5	0.135	225	163	M
S14889.Y1.E1.L1	I14889	Questionable	2500.to.5000.SNPs, mtcontam=0.88	contributed to newly reported data	S-EVA 11413		PM'05, subsuelo, inhumación 2	2301	700-1 BCE	Puig des Molins	Spain	38.9072	1.42944	long bone	Boston	40	Boston	robotic	Rohland 2018 (Dabney Buffer, silica beads)	Boston	ds	8	partial	Rohland 2015; silica coated magnetic beads and 7x volume PB (Qiagen) for cleanups, Bst2.0 in smaller volume, 100ul total PCR volume, higher primer concentration, SPRI cleanup of PCR	1240k	Fu 2013; simultaneous enrichment of ~1.2M SNPs and mtDNA	Fu 2013; simultaneous enrichment of ~1.2M SNPs and mtDNA	NextSeq 500	2x76, 2x7	6.62e-05	40	3.017	51.5	0.165	[0.767,0.944]	U5a2+16294	0.003	3976	54.7	0.16	114	3	F
S14891.Y1.E1.L1	I14891	Pass		contributed to newly reported data	S-EVA 11445		UE 12 (campaña 2007)	2301	700-1 BCE	Puig des Molins	Spain	38.9072	1.42944	femur	Boston	37	Boston	robotic	Rohland 2018 (Dabney Buffer, silica beads)	Boston	ds	7.4	partial	Rohland 2015; silica coated magnetic beads and 7x volume PB (Qiagen) for cleanups, Bst2.0 in smaller volume, 100ul total PCR volume, higher primer concentration, SPRI cleanup of PCR	1240k	Fu 2013; simultaneous enrichment of ~1.2M SNPs and mtDNA	Fu 2013; simultaneous enrichment of ~1.2M SNPs and mtDNA	NextSeq 500	2x76, 2x7	0.000126957	51.5	1.838	49.2	0.119	[0.602,0.904]	na (<2x)	0.005	6061	56.7	0.147	106	68	M
S27618.E1.L1	I27618	Pass		contributed to newly reported data	D048-A		MAEF 10281, Burial 8	2301	400-232 calBCE (2287±19 BP, OxA-41753)±	Puig des Molins	Spain	38.9072	1.42944	cochlea	Barcelona		Barcelona			Boston	ds		partial	Rohland 2015; silica coated magnetic beads and 7x volume PB (Qiagen) for cleanups, Bst2.0 in smaller volume, 100ul total PCR volume, higher primer concentration, SPRI cleanup of PCR	1240k	Fu 2013; simultaneous enrichment of ~1.2M SNPs and mtDNA	Fu 2013; simultaneous enrichment of ~1.2M SNPs and mtDNA	HiSeq X10	2x101, 2x7	0.0320528	51.6	76.39	57.3	0.123	[0.943, 0.973]	HV0f	0.921726	602882	62.1	0.136	34955	455	F
S28503.Y1.E1.L1	I28503	Pass		contributed to newly reported data	28		28	2337	409-365 calCE (2315±20 BP, PSUAMS-11008)	Carthage	Tunisia	36.8718	10.345	cochlea	Vienna	36	Boston	robotic	Rohland 2018 (Dabney Buffer, silica beads)	Boston	ds	7.2	partial	Rohland 2015; silica coated magnetic beads and 7x volume PB (Qiagen) for cleanups, Bst2.0 in smaller volume, 100ul total PCR volume, higher primer concentration, SPRI cleanup of PCR	1240k	Fu 2013; simultaneous enrichment of ~1.2M SNPs and mtDNA	Fu 2013; simultaneous enrichment of ~1.2M SNPs and mtDNA	HiSeq X10	2x101, 2x7	0.00142317	38.6	1.739	40	0.2785	[0.716, 0.941]	na (<2x)	0.01271	15271	41	0.343	260	178	M
S28504.Y1.E1.L1	I28504	Pass		contributed to newly reported data	71		71	2337	409-365 calBCE (2315±20 BP, PSUAMS-11033)	Carthage	Tunisia	36.8718	10.345	cochlea	Vienna	39	Boston	robotic	Rohland 2018 (Dabney Buffer, silica beads)	Boston	ds	7.8	partial	Rohland 2015; silica coated magnetic beads and 7x volume PB (Qiagen) for cleanups, Bst2.0 in smaller volume, 100ul total PCR volume, higher primer concentration, SPRI cleanup of PCR	1240k	Fu 2013; simultaneous enrichment of ~1.2M SNPs and mtDNA	Fu 2013; simultaneous enrichment of ~1.2M SNPs and mtDNA	HiSeq X10	2x101, 2x7	0.138022	43.7	83.58	49.2	0.201	[0.979, 0.993]	U4b1b1	1.96997	710996	50.1	0.221	34592	26690	M
S18202.Y1.E1.L1	I18202	Pass		contributed to newly reported data	1935/4VILL/T774-XV/3			2350	450-350 BCE	Villaricos	Spain	37.247	-1.7768	tooth	Boston	37	Boston	robotic	Rohland 2018 (Dabney Buffer, silica beads)	Boston	ds	7.4	partial	Rohland 2015; silica coated magnetic beads and 7x volume PB (Qiagen) for cleanups, Bst2.0 in smaller volume, 100ul total PCR volume, higher primer concentration, SPRI cleanup of PCR	1240k	Fu 2013; simultaneous enrichment of ~1.2M SNPs and mtDNA	Fu 2013; simultaneous enrichment of ~1.2M SNPs and mtDNA	HiSeq X10	2x101, 2x7	0.0157629	44.3	8.043	45.8	0.213	[0.937, 0.993]	H15a1b	0.052	59698	50.5	0.21	1076	695	M
S18202.Y1.E2.L1	I18202	Pass		contributed to newly reported data	1935/4VILL/T774-XV/3			2350	450-350 BCE	Villaricos	Spain	37.247	-1.7768	tooth	Boston	37	Boston	robotic	Rohland 2018 (Dabney Buffer, silica beads)	Boston	ss	4.9	USER	Gansauge 2020	1240k	Fu 2013; simultaneous enrichment of ~1.2M SNPs and mtDNA	Fu 2013; simultaneous enrichment of ~1.2M SNPs and mtDNA	HiSeq X10	2x101, 2x8	0.0947011	41.9	1.048	43.7	0.286	[0.395, 0.762]	na (<2x)	0.009528	10608	41.7	0.331	276	217	M
S18202.Y1.E3.L1	I18202	Questionable	sexratio=0.306	ignored library from an individual represented by higher quality library(ies)	1935/4VILL/T774-XV/3			2350	450-350 BCE	Villaricos	Spain	37.247	-1.7768	tooth	Boston	37	Boston	robotic	Rohland 2018 (Dabney Buffer, silica beads)	Boston	ss	4.9	USER	Gansauge 2020	1240k	Fu 2013; simultaneous enrichment of ~1.2M SNPs and mtDNA	Fu 2013; simultaneous enrichment of ~1.2M SNPs and mtDNA	HiSeq X10	2x101, 2x8	0.0876434	42.6	0.7542	43.1	0.286	[0.345, 0.775]	na (<2x)	0.005731	6346	41.9	0.307	170	75	M
S18202.Y1.E6.L1	I18202	Critical	contaminated extraction control	ignored library from an individual represented by higher quality library(ies)	1935/4VILL/T774-XV/3			2350	450-350 BCE	Villaricos	Spain	37.247	-1.7768	tooth	Boston	37	Boston	robotic	Rohland 2018 (Dabney Buffer, silica beads)	Boston	ds	2.5	partial	Rohland 2015; silica coated magnetic beads and 7x volume PB (Qiagen) for cleanups, Bst2.0 in smaller volume, 100ul total PCR volume, higher primer concentration, SPRI cleanup of PCR	Twist1.44M	Rohland 2022	Rohland 2022	HiSeq X10	2x101, 2x7	0.0114292	43.9	0.3352	46.7	0.152	[0.607, 0.961]	na (<2x)	0.012865		50.5	0.149	264	137	M
S18202.Y1.E7.L1	I18202	Critical	contaminated extraction control	ignored library from an individual represented by higher quality library(ies)	1935/4VILL/T774-XV/3			2350	450-350 BCE	Villaricos	Spain	37.247	-1.7768	tooth	Boston	37	Boston	robotic	Rohland 2018 (Dabney Buffer, silica beads)	Boston	ds	2.5	partial	Rohland 2015; silica coated magnetic beads and 7x volume PB (Qiagen) for cleanups, Bst2.0 in smaller volume, 100ul total PCR volume, higher primer concentration, SPRI cleanup of PCR	Twist1.44M	Rohland 2022	Rohland 2022	HiSeq X10	2x101, 2x7	0.0115802	43.6	0.3643	46.4	0.238	[0.588, 0.940]	na (<2x)	0.0123227		49.4	0.151	283	129	M
S18202.Y1.E8.L1	I18202	Critical	contaminated extraction control	ignored library from an individual represented by higher quality library(ies)	1935/4VILL/T774-XV/3			2350	450-350 BCE	Villaricos	Spain	37.247	-1.7768	tooth	Boston	37	Boston	robotic	Rohland 2018 (Dabney Buffer, silica beads)	Boston	ds	2.5	partial	Rohland 2015; silica coated magnetic beads and 7x volume PB (Qiagen) for cleanups, Bst2.0 in smaller volume, 100ul total PCR volume, higher primer concentration, SPRI cleanup of PCR	Twist1.44M	Rohland 2022	Rohland 2022	HiSeq X10	2x101, 2x7	0.00950031	44.5	0.1922	45.5	0.125	[0.647, 0.997]	na (<2x)	0.00347285		49.8	0.144	67	34	M
S18202.Y1.E9.L1	I18202	Fail	<2500.SNPs	failed library from an individual represent by other libraries with newly reported data	1935/4VILL/T774-XV/3			2350	450-350 BCE	Villaricos	Spain	37.247	-1.7768	tooth	Boston	37	Boston	robotic	Rohland 2018 (Dabney Buffer, silica beads)	Boston	ds	2.5	partial	Rohland 2015; silica coated magnetic beads and 7x volume PB (Qiagen) for cleanups, Bst2.0 in smaller volume, 100ul total PCR volume, higher primer concentration, SPRI cleanup of PCR	Twist1.44M	Rohland 2022	Rohland 2022	HiSeq X10	2x101, 2x7	0.00933081	44.5	0.07508	59.2	0	[0.180, 0.989]	na (<2x)	0.000544	644	52.5	0.1315	13	6	U
S22090.Y1.E1.L1	I22090	Pass		contributed to newly reported data	RA_THA 27		SG/SM T.53 US 50 cassa n. 7 anno 2009 |3-8-2009|	2350	600-200 BCE	Tharros	Italy	39.8735	8.44102	tooth	Boston	40	Boston	robotic	Rohland 2018 (Dabney Buffer, silica beads)	Boston	ds	8	partial	Rohland 2015; silica coated magnetic beads and 7x volume PB (Qiagen) for cleanups, Bst2.0 in smaller volume, 100ul total PCR volume, higher primer concentration, SPRI cleanup of PCR	1240k	Fu 2013; simultaneous enrichment of ~1.2M SNPs and mtDNA	Fu 2013; simultaneous enrichment of ~1.2M SNPs and mtDNA	HiSeq X10	2x101, 2x7	0.00171769	65.6	127.9	63.8	0.0935	[0.992, 1.000]	U5b1+16189+@16192	0.038519	45807	70.9	0.106	860	562	M
S22094.Y1.E1.L1	I22094	Pass		contributed to newly reported data	RA_THA 31		T. 29 US 278 necropoli sett.	2350	600-200 BCE	Tharros	Italy	39.8735	8.44102	tooth	Boston	40	Boston	robotic	Rohland 2018 (Dabney Buffer, silica beads)	Boston	ds	8	partial	Rohland 2015; silica coated magnetic beads and 7x volume PB (Qiagen) for cleanups, Bst2.0 in smaller volume, 100ul total PCR volume, higher primer concentration, SPRI cleanup of PCR	1240k	Fu 2013; simultaneous enrichment of ~1.2M SNPs and mtDNA	Fu 2013; simultaneous enrichment of ~1.2M SNPs and mtDNA	HiSeq X10	2x101, 2x7	0.000745547	47.8	3.024	51.2	0.1235	[0.882, 0.985]	U3b2a	0.03727	44430	55.4	0.1405	736	553	M
S26842.Y1.E1.L1	I26842	Pass	mtcontam=[0.944,0.97]	contributed to newly reported data	Alcazabilla		Tumba 2	2350	600-200 BCE	Hipgeo del Parking de Alcazabilla	Spain	36.7222	-4.4161	phalanx	Boston	38	Boston	robotic	Rohland 2018 (Dabney Buffer, silica beads)	Boston	ds	7.6	partial	Rohland 2015; silica coated magnetic beads and 7x volume PB (Qiagen) for cleanups, Bst2.0 in smaller volume, 100ul total PCR volume, higher primer concentration, SPRI cleanup of PCR	1240k	Fu 2013; simultaneous enrichment of ~1.2M SNPs and mtDNA	Fu 2013; simultaneous enrichment of ~1.2M SNPs and mtDNA	HiSeq X10	2x101, 2x7	0.000242428	54.5	0.4276	54.5	0.1975	[0.656, 0.966]	na (<2x)	0.00675972	7731	64.5	0.114	333	5	F
S26843.Y1.E1.L1	I26842	Pass	mtcontam=[0.944,0.97]	contributed to newly reported data	Alcazabilla		Tumba 2 (?)	2350	600-200 BCE	Hipgeo del Parking de Alcazabilla	Spain	36.7222	-4.4161	tooth	Boston	40	Boston	robotic	Rohland 2018 (Dabney Buffer, silica beads)	Boston	ds	8	partial	Rohland 2015; silica coated magnetic beads and 7x volume PB (Qiagen) for cleanups, Bst2.0 in smaller volume, 100ul total PCR volume, higher primer concentration, SPRI cleanup of PCR	1240k	Fu 2013; simultaneous enrichment of ~1.2M SNPs and mtDNA	Fu 2013; simultaneous enrichment of ~1.2M SNPs and mtDNA	HiSeq X10	2x101, 2x7	0.0581915	51.7	92.73	58.4	0.1135	[0.964, 0.986]	U5b1+16189+@16192	2.3227	853791	61.3	0.125	89205	885	F
S26915.Y1.E1.L1	I26915	Pass		contributed to newly reported data	Alcazabilla		Tumba 3	2350	600-200 BCE	Hipgeo del Parking de Alcazabilla	Spain	36.7222	-4.4161	cochlea	Boston	36	Boston	robotic	Rohland 2018 (Dabney Buffer, silica beads)	Boston	ds	7.2	partial	Rohland 2015; silica coated magnetic beads and 7x volume PB (Qiagen) for cleanups, Bst2.0 in smaller volume, 100ul total PCR volume, higher primer concentration, SPRI cleanup of PCR	1240k	Fu 2013; simultaneous enrichment of ~1.2M SNPs and mtDNA	Fu 2013; simultaneous enrichment of ~1.2M SNPs and mtDNA	HiSeq X10	2x101, 2x7	0.24629	49.1	74.38	55.6	0.142	[0.973, 0.993]	H10	1.84291	770555	57.5	0.152	67087	971	F
S27602.E1.L1	I27602	Pass		contributed to newly reported data	D031-A		MAEF 10157, Cranium 11	2350	500-300 BCE	Can Marines	Spain	38.9847	1.53361	cochlea	Barcelona		Barcelona			Boston	ds		partial	Rohland 2015; silica coated magnetic beads and 7x volume PB (Qiagen) for cleanups, Bst2.0 in smaller volume, 100ul total PCR volume, higher primer concentration, SPRI cleanup of PCR	1240k	Fu 2013; simultaneous enrichment of ~1.2M SNPs and mtDNA	Fu 2013; simultaneous enrichment of ~1.2M SNPs and mtDNA	HiSeq X10	2x101, 2x7	0.0557559	52	188	59.2	0.0885	[0.964, 0.986]	H1e	1.30228	707247	63.9	0.098	25805	18595	M
S27608.E1.L1	I27608	Questionable	2500.to.5000.SNPs	contributed to newly reported data	D038-A	MAEF 10121	MAEF 10121, Hypogeum 7	2350	500-300 BCE	Ses Païsses de Cala d'Hort	Spain	38.8921	1.2386	cochlea	Barcelona		Barcelona			Boston	ds		partial	Rohland 2015; silica coated magnetic beads and 7x volume PB (Qiagen) for cleanups, Bst2.0 in smaller volume, 100ul total PCR volume, higher primer concentration, SPRI cleanup of PCR	1240k	Fu 2013; simultaneous enrichment of ~1.2M SNPs and mtDNA	Fu 2013; simultaneous enrichment of ~1.2M SNPs and mtDNA	HiSeq X10	2x101, 2x7	0.000138813	40.1	0.4594	56	0.174	[0.608, 0.960]	na (<2x)	0.002897	3509	58.2	0.1285	67	44	M
S27610.E1.L1	I27610	Pass		contributed to newly reported data	D040-A	MAEF 10121	MAEF 10121, Hypogeum 7, C5	2350	500-300 BCE	Ses Païsses de Cala d'Hort	Spain	38.8921	1.2386	cochlea	Barcelona		Barcelona			Boston	ds		partial	Rohland 2015; silica coated magnetic beads and 7x volume PB (Qiagen) for cleanups, Bst2.0 in smaller volume, 100ul total PCR volume, higher primer concentration, SPRI cleanup of PCR	1240k	Fu 2013; simultaneous enrichment of ~1.2M SNPs and mtDNA	Fu 2013; simultaneous enrichment of ~1.2M SNPs and mtDNA	HiSeq X10	2x101, 2x7	0.000615263	52.4	2.962	57.2	0.1295	[0.822, 0.957]	H1n1a	0.034155	40733	61.3	0.1305	1350	36	F
S27612.E1.L1	I27612	Critical	damage.ds=0.008	contributed to newly reported data	D042-A	MAEF 10116	MAEF 10116, Hypogeum 10, C24	2350	500-300 BCE	Ses Païsses de Cala d'Hort	Spain	38.8921	1.2386	cochlea	Barcelona		Barcelona			Boston	ds		partial	Rohland 2015; silica coated magnetic beads and 7x volume PB (Qiagen) for cleanups, Bst2.0 in smaller volume, 100ul total PCR volume, higher primer concentration, SPRI cleanup of PCR	1240k	Fu 2013; simultaneous enrichment of ~1.2M SNPs and mtDNA	Fu 2013; simultaneous enrichment of ~1.2M SNPs and mtDNA	HiSeq X10	2x101, 2x7	0.00020984	61.4	0.8872	84.5	0.012	[0.642, 0.920]	na (<2x)	0.005395	6486	85.1	0.008	150	94	M
S27614.E1.L1	I27614	Pass		contributed to newly reported data	D044-A	MAEF 10118	MAEF 10118, Hypogeum 10, C29	2350	500-300 BCE	Ses Païsses de Cala d'Hort	Spain	38.8921	1.2386	cochlea	Barcelona		Barcelona			Boston	ds		partial	Rohland 2015; silica coated magnetic beads and 7x volume PB (Qiagen) for cleanups, Bst2.0 in smaller volume, 100ul total PCR volume, higher primer concentration, SPRI cleanup of PCR	1240k	Fu 2013; simultaneous enrichment of ~1.2M SNPs and mtDNA	Fu 2013; simultaneous enrichment of ~1.2M SNPs and mtDNA	HiSeq X10	2x101, 2x7	0.00316948	48	10.01	52.2	0.171	[0.858, 0.951]	H2	0.152616	162155	56.5	0.171	5630	108	F
S27620.E1.L1	I27620	Pass		contributed to newly reported data	D050-A		MAEF 10148, Grave 1.108	2350	500-300 BCE	Puig des Molins	Spain	38.9072	1.42944	cochlea	Barcelona		Barcelona			Boston	ds		partial	Rohland 2015; silica coated magnetic beads and 7x volume PB (Qiagen) for cleanups, Bst2.0 in smaller volume, 100ul total PCR volume, higher primer concentration, SPRI cleanup of PCR	1240k	Fu 2013; simultaneous enrichment of ~1.2M SNPs and mtDNA	Fu 2013; simultaneous enrichment of ~1.2M SNPs and mtDNA	HiSeq X10	2x101, 2x7	0.189088	50.3	162.8	57.6	0.1055	[0.957, 0.983]	HV0a	2.38689	833209	60.2	0.1255	45652	32663	M
S7648.E1.L1	I7648	Pass		contributed to newly reported data				2350	500-300 BCE	Motya (Mozia)	Italy	37.5353	12.2637	tooth	Palmero		Boston	manual	Dabney 2013, Korlevic 2015	Boston	ds		partial	Rohland 2015; silica coated magnetic beads and 7x volume PB (Qiagen) for cleanups, Bst2.0 in smaller volume, 100ul total PCR volume, higher primer concentration, SPRI cleanup of PCR	1240k	Maricic 2010; separate enrichment for mtDNA	Fu 2013; 390k and 840k targets combined into a single capture	NextSeq 500	2x76, 2x7	0.0035	21	27.9	48	0.069	[0.991,1.000]	H	0.023924	28300	50	0.077	585	501	M
S7650.E1.L1	I7650	Pass		contributed to newly reported data				2350	500-300 BCE	Motya (Mozia)	Italy	37.5353	12.2637	tooth	Boston		Boston	manual	Dabney 2013, Korlevic 2015	Boston	ds		partial	Rohland 2015; silica coated magnetic beads and 7x volume PB (Qiagen) for cleanups, Bst2.0 in smaller volume, 100ul total PCR volume, higher primer concentration, SPRI cleanup of PCR	1240k	Maricic 2010; separate enrichment for mtDNA	Fu 2013; 390k and 840k targets combined into a single capture	NextSeq 500	2x76, 2x7	0.0073	21	37.9	43	0.122	[0.996,1.000]	J2a1a1	0.059589	69021	48	0.086	1366	1020	M
S7651.E1.L1	I7651	Pass		contributed to newly reported data				2350	500-300 BCE	Motya (Mozia)	Italy	37.5353	12.2637	tooth	Boston		Boston	manual	Dabney 2013, Korlevic 2015	Boston	ds		partial	Rohland 2015; silica coated magnetic beads and 7x volume PB (Qiagen) for cleanups, Bst2.0 in smaller volume, 100ul total PCR volume, higher primer concentration, SPRI cleanup of PCR	1240k	Maricic 2010; separate enrichment for mtDNA	Fu 2013; 390k and 840k targets combined into a single capture	NextSeq 500	2x76, 2x7	0.0028	22	7.61	46	0.092	[0.950,0.996]	J2b1	0.042193	48361	52	0.079	1966	29	F
S7763.E1.L1	I7763	Pass		contributed to newly reported data				2350	500-300 BCE	Motya (Mozia)	Italy	37.5353	12.2637	tooth	Boston		Boston	manual	Dabney 2013, Korlevic 2015	Boston	ds		partial	Rohland 2015; silica coated magnetic beads and 7x volume PB (Qiagen) for cleanups, Bst2.0 in smaller volume, 100ul total PCR volume, higher primer concentration, SPRI cleanup of PCR	1240k	Maricic 2010; separate enrichment for mtDNA	Fu 2013; 390k and 840k targets combined into a single capture	NextSeq 500	2x76, 2x7	0.0031	21	74.7	42	0.066	[0.992,0.999]	K1a3a	0.006089	7274	42	0.04	152	87	M
S7763.E1.L4	I7763	Fail	<2500.SNPs	failed library from an individual represent by other libraries with newly reported data				2350	500-300 BCE	Motya (Mozia)	Italy	37.5353	12.2637	tooth	Boston		Boston	manual	Dabney 2013, Korlevic 2015	Boston	ss		USER	Gansauge 2020	1240k	Fu 2013; simultaneous enrichment of ~1.2M SNPs and mtDNA	Fu 2013; simultaneous enrichment of ~1.2M SNPs and mtDNA	HiSeq X10	2x101, 2x8	0.00166094	63.1	10.64	50.4	0.236	[0.947, 0.993]	K1a3	0.000616	709	54.2	0.166	21	15	U
S7763.E1.L5	I7763	Fail	<2500.SNPs	failed library from an individual represent by other libraries with newly reported data				2350	500-300 BCE	Motya (Mozia)	Italy	37.5353	12.2637	tooth	Boston		Boston	manual	Dabney 2013, Korlevic 2015	Boston	ss		USER	Gansauge 2020	1240k	Fu 2013; simultaneous enrichment of ~1.2M SNPs and mtDNA	Fu 2013; simultaneous enrichment of ~1.2M SNPs and mtDNA	HiSeq X10	2x101, 2x8	0.000687412	52	10.56	49.3	0.233	[0.954, 0.993]	K1a3a	0.000712	768	49.3	0.158	13	11	U
S24032.Y1.E1.L1	I24032	Pass		contributed to newly reported data	2024-02-05		Ind. B	2357	466-386 calBCE (2350±20 BP, PSUAMS-14550)	Kerkouane	Tunisia	36.9476	11.0991	cochlea	Vienna	36	Boston	robotic	Rohland 2018 (Dabney Buffer, silica beads)	Boston	ds	7.2	partial	Rohland 2015; silica coated magnetic beads and 7x volume PB (Qiagen) for cleanups, Bst2.0 in smaller volume, 100ul total PCR volume, higher primer concentration, SPRI cleanup of PCR	1240k	Fu 2013; simultaneous enrichment of ~1.2M SNPs and mtDNA	Fu 2013; simultaneous enrichment of ~1.2M SNPs and mtDNA	HiSeq X10	2x101, 2x7	0.118168	53.1	154.4	56.3	0.0945	[0.984, 0.997]	H7a1	2.13657	715324	59.4	0.1185	36625	28430	M
S24035.Y1.E1.L1	I24032	Pass		contributed to newly reported data	2024-02-05		Ind. B (?)	2357	466-386 calBCE (2350±20 BP, PSUAMS-14550)	Kerkouane	Tunisia	36.9476	11.0991	cochlea	Vienna	38	Boston	robotic	Rohland 2018 (Dabney Buffer, silica beads)	Boston	ds	7.6	partial	Rohland 2015; silica coated magnetic beads and 7x volume PB (Qiagen) for cleanups, Bst2.0 in smaller volume, 100ul total PCR volume, higher primer concentration, SPRI cleanup of PCR	1240k	Fu 2013; simultaneous enrichment of ~1.2M SNPs and mtDNA	Fu 2013; simultaneous enrichment of ~1.2M SNPs and mtDNA	HiSeq X10	2x101, 2x7	0.0524355	52.1	115.1	53.3	0.105	[0.979, 0.996]	H7a1	0.797565	520983	56.3	0.131	14168	10442	M
S24213.Y1.E1.L1	I24213	Pass		contributed to newly reported data	2024-05-08			2381	515-392 calBCE (2370±20 BP, PSUAMS-11778)	Kerkouane	Tunisia	36.9476	11.0991	cochlea	Vienna	34	Boston	robotic	Rohland 2018 (Dabney Buffer, silica beads)	Boston	ds	6.8	partial	Rohland 2015; silica coated magnetic beads and 7x volume PB (Qiagen) for cleanups, Bst2.0 in smaller volume, 100ul total PCR volume, higher primer concentration, SPRI cleanup of PCR	1240k	Fu 2013; simultaneous enrichment of ~1.2M SNPs and mtDNA	Fu 2013; simultaneous enrichment of ~1.2M SNPs and mtDNA	HiSeq X10	2x101, 2x7	0.216242	48.1	89.75	54	0.1465	[0.983, 0.996]	H41a	3.52797	749353	55.7	0.1615	118104	2068	F
S24199.Y1.E1.L1	I24199	Pass		contributed to newly reported data	II/10		Ind. B	2388	516-394 calBCE (2375±20 BP, PSUAMS-14118)	Kerkouane	Tunisia	36.9476	11.0991	cochlea	Vienna	34	Boston	robotic	Rohland 2018 (Dabney Buffer, silica beads)	Boston	ds	6.8	partial	Rohland 2015; silica coated magnetic beads and 7x volume PB (Qiagen) for cleanups, Bst2.0 in smaller volume, 100ul total PCR volume, higher primer concentration, SPRI cleanup of PCR	1240k	Fu 2013; simultaneous enrichment of ~1.2M SNPs and mtDNA	Fu 2013; simultaneous enrichment of ~1.2M SNPs and mtDNA	HiSeq X10	2x101, 2x7	0.00797672	44.6	23.85	47.8	0.1015	[0.954, 0.984]	T2b	0.19501	194495	50.5	0.1325	6687	99	F
S22232.Y1.E1.L1	I22232	Pass		contributed to newly reported data	MO-101		Motya Mura 85; US 13	2403	545-360 calBCE	Motya (Mozia)	Italy	37.5353	12.2637	cochlea	Florence	37	Boston	robotic	Rohland 2018 (Dabney Buffer, silica beads)	Boston	ds	7.4	partial	Rohland 2015; silica coated magnetic beads and 7x volume PB (Qiagen) for cleanups, Bst2.0 in smaller volume, 100ul total PCR volume, higher primer concentration, SPRI cleanup of PCR	1240k	Fu 2013; simultaneous enrichment of ~1.2M SNPs and mtDNA	Fu 2013; simultaneous enrichment of ~1.2M SNPs and mtDNA	HiSeq X10	2x101, 2x7	0.0471386	50.9	44.92	55	0.1315	[0.971, 0.998]	HV0a	0.739827	526463	58.6	0.1455	12362	9106	M
S24208.Y1.E1.L1	I24208	Pass		contributed to newly reported data	15/C2		Ind. 2	2407	538-399 calBCE (2390±20 BP, PSUAMS-11777)	Kerkouane	Tunisia	36.9476	11.0991	cochlea	Vienna	39	Boston	robotic	Rohland 2018 (Dabney Buffer, silica beads)	Boston	ds	7.8	partial	Rohland 2015; silica coated magnetic beads and 7x volume PB (Qiagen) for cleanups, Bst2.0 in smaller volume, 100ul total PCR volume, higher primer concentration, SPRI cleanup of PCR	1240k	Fu 2013; simultaneous enrichment of ~1.2M SNPs and mtDNA	Fu 2013; simultaneous enrichment of ~1.2M SNPs and mtDNA	HiSeq X10	2x101, 2x7	0.396093	54.1	197.9	58.7	0.0725	[0.986, 0.999]	H1e6	6.39973	887839	62.5	0.084	109511	85090	M
S22122.Y1.E1.L1	I22122	Pass		contributed to newly reported data	RA_THA 34		SG/SM cupola US 51 = US 11 T. 8 |26-7-2011 (9)|	2419	541-402 calBCE (2400±20 BP, PSUAMS-9238)	Tharros	Italy	39.8735	8.44102	cochlea	Boston	36	Boston	robotic	Rohland 2018 (Dabney Buffer, silica beads)	Boston	ds	7.2	partial	Rohland 2015; silica coated magnetic beads and 7x volume PB (Qiagen) for cleanups, Bst2.0 in smaller volume, 100ul total PCR volume, higher primer concentration, SPRI cleanup of PCR	1240k	Fu 2013; simultaneous enrichment of ~1.2M SNPs and mtDNA	Fu 2013; simultaneous enrichment of ~1.2M SNPs and mtDNA	HiSeq X10	2x101, 2x7	0.0606293	48.8	135.8	53.7	0.107	[0.990, 1.000]	H30a	2.29149	745087	57.6	0.1205	40620	31173	M
S24206.Y1.E1.L1	I24206	Pass		contributed to newly reported data	6		Skeleton 2	2434	717-404 calBCE (2410±20 BP, PSUAMS-11776)	Kerkouane	Tunisia	36.9476	11.0991	cochlea	Vienna	38	Boston	robotic	Rohland 2018 (Dabney Buffer, silica beads)	Boston	ds	7.6	partial	Rohland 2015; silica coated magnetic beads and 7x volume PB (Qiagen) for cleanups, Bst2.0 in smaller volume, 100ul total PCR volume, higher primer concentration, SPRI cleanup of PCR	1240k	Fu 2013; simultaneous enrichment of ~1.2M SNPs and mtDNA	Fu 2013; simultaneous enrichment of ~1.2M SNPs and mtDNA	HiSeq X10	2x101, 2x7	0.336703	49.8	158.2	55	0.1165	[0.988, 0.999]	H1v	4.26009	840143	57.3	0.1335	72835	56581	M
S24205.Y1.E1.L1	I24205	Pass		contributed to newly reported data	6		IND. 2	2442	723-404 calBCE (2415±20 BP, PSUAMS-11775)	Kerkouane	Tunisia	36.9476	11.0991	cochlea	Vienna	35	Boston	robotic	Rohland 2018 (Dabney Buffer, silica beads)	Boston	ds	7	partial	Rohland 2015; silica coated magnetic beads and 7x volume PB (Qiagen) for cleanups, Bst2.0 in smaller volume, 100ul total PCR volume, higher primer concentration, SPRI cleanup of PCR	1240k	Fu 2013; simultaneous enrichment of ~1.2M SNPs and mtDNA	Fu 2013; simultaneous enrichment of ~1.2M SNPs and mtDNA	HiSeq X10	2x101, 2x7	0.527475	54.4	200.5	57.7	0.0875	[0.982, 0.995]	U6a3e	8.38742	891581	60	0.1015	140268	111699	M
S4798.E1.L1	I4798	Pass	Xcontam=0.003	contributed to newly reported data				2442	723-404 calBCE (2415±20 BP, PSUAMS-5506)	Motya (Mozia)	Italy	37.5353	12.2637	cochlea	Boston		Boston	manual	Dabney 2013, Korlevic 2015	Boston	ds		partial	Rohland 2015; universal adapters used for ligation, double indices attached at PCR stage	1240k	Maricic 2010; separate enrichment for mtDNA	Fu 2013; 390k and 840k targets combined into a single capture	NextSeq 500	2x76, 2x7	0.3013	51						4.579	849947	62	0.093	25409	18515	M
S4799.E1.L1	I4799	Pass		contributed to newly reported data				2442	723-404 calBCE (2415±20 BP, PSUAMS-5507)	Motya (Mozia)	Italy	37.5353	12.2637	cochlea	Boston		Boston	manual	Dabney 2013, Korlevic 2015	Boston	ds		partial	Rohland 2015; universal adapters used for ligation, double indices attached at PCR stage	1240k	Maricic 2010; separate enrichment for mtDNA	Fu 2013; 390k and 840k targets combined into a single capture	NextSeq 500	2x76, 2x7	0.3229	52						4.935	837241	65	0.099	31716	336	F
S21963.Y1.E1.L1	I21963	Pass		contributed to newly reported data	RA_THA 2		Tharros 2012 T.2 US 17. |25-7-12|	2450	600-400 BCE	Tharros	Italy	39.8735	8.44102	tooth	Boston	40	Boston	robotic	Rohland 2018 (Dabney Buffer, silica beads)	Boston	ds	8	partial	Rohland 2015; silica coated magnetic beads and 7x volume PB (Qiagen) for cleanups, Bst2.0 in smaller volume, 100ul total PCR volume, higher primer concentration, SPRI cleanup of PCR	1240k	Fu 2013; simultaneous enrichment of ~1.2M SNPs and mtDNA	Fu 2013; simultaneous enrichment of ~1.2M SNPs and mtDNA	HiSeq X10	2x101, 2x7	0.000500187	55.7	49.74	62	0.0885	[0.955, 0.990]	H	0.007714	9319	61.4	0.1145	151	104	M
S21987.Y1.E3.L1	I21987	Pass		contributed to newly reported data	RA_THA 19		SG/SM T49 US 10 Individuo 1	2450	600-400 BCE	Tharros	Italy	39.8735	8.44102	tooth	Boston	37	Boston	robotic	Rohland 2018 (Dabney Buffer, silica beads)	Boston	ds	7.4	partial	Rohland 2015; silica coated magnetic beads and 7x volume PB (Qiagen) for cleanups, Bst2.0 in smaller volume, 100ul total PCR volume, higher primer concentration, SPRI cleanup of PCR	1240k	Fu 2013; simultaneous enrichment of ~1.2M SNPs and mtDNA	Fu 2013; simultaneous enrichment of ~1.2M SNPs and mtDNA	HiSeq X10	2x101, 2x7	0.0072121	64	11.14	62.5	0.0655	[0.965, 0.995]	U5b1d1	0.0424973	43672	70.6	0.063	895	560	M
S12666.E1.L1	I12666	Pass		contributed to newly reported data	Birgi T14			2455	737-401 calBCE (2411±28 BP, 74.07±0.26 pMC, RTD-10612)	Birgi	Italy	37.885	12.475	cochlea	Boston		Boston	manual	Dabney 2013, Korlevic 2015	Boston	ds		partial	Rohland 2015; silica coated magnetic beads and 7x volume PB (Qiagen) for cleanups, Bst2.0 in smaller volume, 100ul total PCR volume, higher primer concentration, SPRI cleanup of PCR	1240k	Fu 2013; simultaneous enrichment of ~1.2M SNPs and mtDNA	Fu 2013; simultaneous enrichment of ~1.2M SNPs and mtDNA	NextSeq 500	2x76, 2x7	0.164094	43.4	291	47	0.176	[0.986,0.997]	N1b1a	2.153	853510	50.8	0.188	91932	972	F
S21853.Y1.E1.L1	I21853	Pass	mtcontam=[0.912,0.970]	contributed to newly reported data	SelMan.T7			2464	734-408 calBCE (2425±20 BP, PSUAMS-9202)	Selinunte-Case Manuzza	Italy	37.585	12.825	cochlea	Boston	37	Boston	robotic	Rohland 2018 (Dabney Buffer, silica beads)	Boston	ds	7.4	partial	Rohland 2015; silica coated magnetic beads and 7x volume PB (Qiagen) for cleanups, Bst2.0 in smaller volume, 100ul total PCR volume, higher primer concentration, SPRI cleanup of PCR	1240k	Fu 2013; simultaneous enrichment of ~1.2M SNPs and mtDNA	Fu 2013; simultaneous enrichment of ~1.2M SNPs and mtDNA	HiSeq X10	2x101, 2x7	0.461552	48.5	110.6	54.1	0.1615	[0.912, 0.970]	N1a1a1a	3.25426	799070	55.6	0.167	56366	42562	M
S24494.Y1.E1.L1	I24494	Pass		contributed to newly reported data	4/87		Ind. C	2464	734-408 calBCE (2425±20 BP, PSUAMS-11779)	Kerkouane	Tunisia	36.9476	11.0991	cochlea	Vienna	35	Boston	robotic	Rohland 2018 (Dabney Buffer, silica beads)	Boston	ds	7	partial	Rohland 2015; silica coated magnetic beads and 7x volume PB (Qiagen) for cleanups, Bst2.0 in smaller volume, 100ul total PCR volume, higher primer concentration, SPRI cleanup of PCR	1240k	Fu 2013; simultaneous enrichment of ~1.2M SNPs and mtDNA	Fu 2013; simultaneous enrichment of ~1.2M SNPs and mtDNA	HiSeq X10	2x101, 2x7	0.300809	49.4	83.82	55.9	0.137	[0.979, 0.995]	H1	3.39585	819747	57.5	0.1505	118025	1761	F
S24193.Y1.E1.L1	I24193	Pass		contributed to newly reported data	II/08		Cranio 2	2492	745-409 calBCE (2435±20 BP, PSUAMS-14117)	Kerkouane	Tunisia	36.9476	11.0991	cochlea	Vienna	19	Boston	robotic	Rohland 2018 (Dabney Buffer, silica beads)	Boston	ds	3.8	partial	Rohland 2015; silica coated magnetic beads and 7x volume PB (Qiagen) for cleanups, Bst2.0 in smaller volume, 100ul total PCR volume, higher primer concentration, SPRI cleanup of PCR	1240k	Fu 2013; simultaneous enrichment of ~1.2M SNPs and mtDNA	Fu 2013; simultaneous enrichment of ~1.2M SNPs and mtDNA	HiSeq X10	2x101, 2x7	0.266323	52.7	152.7	57.2	0.0785	[0.971, 0.990]	H1	3.32475	818065	60.9	0.0895	116029	1349	F
S24556.Y1.E1.L1	I24556	Pass		contributed to newly reported data	Birgi 14			2492	745-409 calBCE (2435±20 BP, PSUAMS-9228)	Birgi	Italy	37.885	12.475	cochlea	Boston	38	Boston	robotic	Rohland 2018 (Dabney Buffer, silica beads)	Boston	ds	7.6	partial	Rohland 2015; silica coated magnetic beads and 7x volume PB (Qiagen) for cleanups, Bst2.0 in smaller volume, 100ul total PCR volume, higher primer concentration, SPRI cleanup of PCR	1240k	Fu 2013; simultaneous enrichment of ~1.2M SNPs and mtDNA	Fu 2013; simultaneous enrichment of ~1.2M SNPs and mtDNA	HiSeq X10	2x101, 2x7	0.176484	48.7	97.1	55.9	0.143	[0.985, 0.999]	H5d	2.53345	809101	57.4	0.1615	44898	33631	M
S19178.Y1.E2.L1	I19178	Pass		contributed to newly reported data	CasTuk.T57C-D			2500	700-400 BCE	Caserma Tukory	Italy	38.11	13.34	tooth	Boston	37	Boston	robotic	Rohland 2018 (Dabney Buffer, silica beads)	Boston	ss	7.4	USER	Gansauge 2020	1240k	Fu 2013; simultaneous enrichment of ~1.2M SNPs and mtDNA	Fu 2013; simultaneous enrichment of ~1.2M SNPs and mtDNA	HiSeq X10	2x101, 2x8	0.043227	61	0.9935	44	0.369	[0.502, 0.867]	na (<2x)	0.007212	8666	44.6	0.311	149	93	M
S19190.Y1.E2.L1	I19190	Fail	<2500.SNPs, sexratio[0.278]	failed library from an individual represent by other libraries with newly reported data	Sel.N2.2			2500	700-400 BCE	Selinunte-Case Manuzza	Italy	37.585	12.825	tooth	Boston	34	Boston	robotic	Rohland 2018 (Dabney Buffer, silica beads)	Boston	ss	6.8	USER	Gansauge 2020	1240k	Fu 2013; simultaneous enrichment of ~1.2M SNPs and mtDNA	Fu 2013; simultaneous enrichment of ~1.2M SNPs and mtDNA	HiSeq X10	2x101, 2x8	0.00581524	51.3	1.007	48.2	0.187	[0.535, 0.874]	na (<2x)	0.001453	1691	56.1	0.179	39	15	U
S19190.Y1.E3.L1	I19190	Pass		contributed to newly reported data	Sel.N2.2			2500	700-400 BCE	Selinunte-Case Manuzza	Italy	37.585	12.825	tooth	Boston	34	Boston	robotic	Rohland 2018 (Dabney Buffer, silica beads)	Boston	ds	2.3	half	Rohland 2015; silica coated magnetic beads and 7x volume PB (Qiagen) for cleanups, Bst2.0 in smaller volume, 100ul total PCR volume, higher primer concentration, SPRI cleanup of PCR	Twist1.44M	Rohland 2022	Rohland 2022	HiSeq X10	2x101, 2x7	0.00105341	49.8	3.581	51.6	0.104	[0.876, 0.983]	H1	0.0433429	80333	56.3	0.088	935	504	M
S19192.Y1.E2.L1	I19192	Questionable	mtcontam=[0.817,0.94]	contributed to newly reported data	SelMan.T13			2500	700-400 BCE	Selinunte-Case Manuzza	Italy	37.585	12.825	tooth	Boston	34	Boston	robotic	Rohland 2018 (Dabney Buffer, silica beads)	Boston	ss	6.8	USER	Gansauge 2020	1240k	Fu 2013; simultaneous enrichment of ~1.2M SNPs and mtDNA	Fu 2013; simultaneous enrichment of ~1.2M SNPs and mtDNA	HiSeq X10	2x101, 2x8	0.0134995	43.2	4.801	47.8	0.274	[0.817, 0.940]	J1c	0.012639	15111	51.2	0.249	259	176	M
S19194.Y1.E2.L1	I19194	Pass		contributed to newly reported data	SelMan.T21			2500	700-400 BCE	Selinunte-Case Manuzza	Italy	37.585	12.825	tooth	Boston	36	Boston	robotic	Rohland 2018 (Dabney Buffer, silica beads)	Boston	ss	7.2	USER	Gansauge 2020	1240k	Fu 2013; simultaneous enrichment of ~1.2M SNPs and mtDNA	Fu 2013; simultaneous enrichment of ~1.2M SNPs and mtDNA	HiSeq X10	2x101, 2x8	0.130318	44	28.22	50.1	0.308	[0.962, 0.987]	U6a7a2	0.175274	190840	50.4	0.302	3977	2600	M
S21194.Y1.E2.L1	I21194	Pass		contributed to newly reported data	SelMan.T10.1			2500	700-400 BCE	Selinunte-Case Manuzza	Italy	37.585	12.825	cochlea	Boston	39	Boston	robotic	Rohland 2018 (Dabney Buffer, silica beads)	Boston	ds	7.8	partial	Rohland 2015; silica coated magnetic beads and 7x volume PB (Qiagen) for cleanups, Bst2.0 in smaller volume, 100ul total PCR volume, higher primer concentration, SPRI cleanup of PCR	1240k	Fu 2013; simultaneous enrichment of ~1.2M SNPs and mtDNA	Fu 2013; simultaneous enrichment of ~1.2M SNPs and mtDNA	HiSeq X10	2x101, 2x7	0.066792	49.4	23.48	53.2	0.122	[0.950, 0.986]	X3a	0.333298	330312	57.2	0.1255	6726	4465	M
S21195.Y1.E2.L1	I21195	Pass		contributed to newly reported data	SelMan.T11A			2500	700-400 BCE	Selinunte-Case Manuzza	Italy	37.585	12.825	cochlea	Boston	37	Boston	robotic	Rohland 2018 (Dabney Buffer, silica beads)	Boston	ds	7.4	partial	Rohland 2015; silica coated magnetic beads and 7x volume PB (Qiagen) for cleanups, Bst2.0 in smaller volume, 100ul total PCR volume, higher primer concentration, SPRI cleanup of PCR	1240k	Fu 2013; simultaneous enrichment of ~1.2M SNPs and mtDNA	Fu 2013; simultaneous enrichment of ~1.2M SNPs and mtDNA	HiSeq X10	2x101, 2x7	0.120747	50.3	104.9	57.2	0.109	[0.982, 0.995]	U3c	1.01372	668865	60.5	0.1245	20215	13557	M
S21851.Y1.E1.L1	I21851	Pass	mtcontam=[0.951,0.970]	contributed to newly reported data	CasTuk.T57X			2500	700-400 BCE	Caserma Tukory	Italy	38.11	13.34	cochlea	Boston	37	Boston	robotic	Rohland 2018 (Dabney Buffer, silica beads)	Boston	ds	7.4	partial	Rohland 2015; silica coated magnetic beads and 7x volume PB (Qiagen) for cleanups, Bst2.0 in smaller volume, 100ul total PCR volume, higher primer concentration, SPRI cleanup of PCR	1240k	Fu 2013; simultaneous enrichment of ~1.2M SNPs and mtDNA	Fu 2013; simultaneous enrichment of ~1.2M SNPs and mtDNA	HiSeq X10	2x101, 2x7	0.298452	51.3	187.3	57.7	0.1185	[0.951, 0.977]	U5b1+16189+@16192	3.72061	773157	59.8	0.139	128470	1960	F
S21854.Y1.E1.L1	I21854	Questionable	mtcontam=[0.809,0.930]	contributed to newly reported data	SelMan.T7ter.1			2500	700-400 BCE	Selinunte-Case Manuzza	Italy	37.585	12.825	cochlea	Boston	36	Boston	robotic	Rohland 2018 (Dabney Buffer, silica beads)	Boston	ds	7.2	partial	Rohland 2015; silica coated magnetic beads and 7x volume PB (Qiagen) for cleanups, Bst2.0 in smaller volume, 100ul total PCR volume, higher primer concentration, SPRI cleanup of PCR	1240k	Fu 2013; simultaneous enrichment of ~1.2M SNPs and mtDNA	Fu 2013; simultaneous enrichment of ~1.2M SNPs and mtDNA	HiSeq X10	2x101, 2x7	0.00443448	41.3	4.886	43.7	0.293	[0.809, 0.934]	T2b	0.021277	25078	46.1	0.2715	776	13	F
S21856.Y1.E1.L1	I21856	Pass		contributed to newly reported data	Tribunale T113			2500	700-400 BCE	Lilybaeum-Tribunale	Italy	37.8066	12.4401	cochlea	Boston	36	Boston	robotic	Rohland 2018 (Dabney Buffer, silica beads)	Boston	ds	7.2	partial	Rohland 2015; silica coated magnetic beads and 7x volume PB (Qiagen) for cleanups, Bst2.0 in smaller volume, 100ul total PCR volume, higher primer concentration, SPRI cleanup of PCR	1240k	Fu 2013; simultaneous enrichment of ~1.2M SNPs and mtDNA	Fu 2013; simultaneous enrichment of ~1.2M SNPs and mtDNA	HiSeq X10	2x101, 2x7	0.0617302	49.7	63.41	54.2	0.149	[0.976, 0.994]	HV1a3	1.46028	620109	56.9	0.163	25129	19429	M
S21967.Y1.E1.L1	I21967	Pass		contributed to newly reported data	RA_THA 39		Marsala (TP) Necropoli punica Corso Gramsci, US 136 - T.115	2500	700-400 BCE	Marsala	Italy	37.865	12.49	tooth	Boston	37	Boston	robotic	Rohland 2018 (Dabney Buffer, silica beads)	Boston	ds	7.4	partial	Rohland 2015; silica coated magnetic beads and 7x volume PB (Qiagen) for cleanups, Bst2.0 in smaller volume, 100ul total PCR volume, higher primer concentration, SPRI cleanup of PCR	1240k	Fu 2013; simultaneous enrichment of ~1.2M SNPs and mtDNA	Fu 2013; simultaneous enrichment of ~1.2M SNPs and mtDNA	HiSeq X10	2x101, 2x7	0.00115893	61.3	15.55	56.7	0.1105	[0.964, 0.995]	H60a	0.030609	36699	65.4	0.106	1279	13	F
S21968.Y1.E1.L1	I21968	Pass	mtcontam=[0.851,0.960]	contributed to newly reported data	RA_THA 40		Birgi 99 SAS 3h US 117 Individuo 4	2500	700-400 BCE	Marsala	Italy	37.865	12.49	long bone	Boston	40	Boston	robotic	Rohland 2018 (Dabney Buffer, silica beads)	Boston	ds	8	partial	Rohland 2015; silica coated magnetic beads and 7x volume PB (Qiagen) for cleanups, Bst2.0 in smaller volume, 100ul total PCR volume, higher primer concentration, SPRI cleanup of PCR	1240k	Fu 2013; simultaneous enrichment of ~1.2M SNPs and mtDNA	Fu 2013; simultaneous enrichment of ~1.2M SNPs and mtDNA	HiSeq X10	2x101, 2x7	0.000975234	55.3	5.997	55.6	0.1345	[0.851, 0.963]	H	0.012885	15560	62.5	0.1325	269	178	M
S21971.Y1.E1.L1	I21971	Pass		contributed to newly reported data	RA_THA 44		Necropoli Corso Gramsci (Marsala) Grave 161 US 181	2500	700-400 BCE	Marsala	Italy	37.865	12.49	tooth	Boston	38	Boston	robotic	Rohland 2018 (Dabney Buffer, silica beads)	Boston	ds	7.6	partial	Rohland 2015; silica coated magnetic beads and 7x volume PB (Qiagen) for cleanups, Bst2.0 in smaller volume, 100ul total PCR volume, higher primer concentration, SPRI cleanup of PCR	1240k	Fu 2013; simultaneous enrichment of ~1.2M SNPs and mtDNA	Fu 2013; simultaneous enrichment of ~1.2M SNPs and mtDNA	HiSeq X10	2x101, 2x7	0.0015375	56	15.87	56.4	0.088	[0.976, 0.999]	H4a	0.064327	74991	65.7	0.0885	1359	946	M
S22000.Y1.E1.L1	I22000	Pass		contributed to newly reported data	NecMon US163A			2500	700-400 BCE	Lilybaeum-Necropoli Monumentale	Italy	37.885	12.475	cochlea	Boston	36	Boston	robotic	Rohland 2018 (Dabney Buffer, silica beads)	Boston	ds	7.2	partial	Rohland 2015; silica coated magnetic beads and 7x volume PB (Qiagen) for cleanups, Bst2.0 in smaller volume, 100ul total PCR volume, higher primer concentration, SPRI cleanup of PCR	1240k	Fu 2013; simultaneous enrichment of ~1.2M SNPs and mtDNA	Fu 2013; simultaneous enrichment of ~1.2M SNPs and mtDNA	HiSeq X10	2x101, 2x7	0.323835	51.9	143.2	58	0.125	[0.986, 0.998]	T1a	4.4465	832739	60.6	0.1385	157096	2041	F
S22001.Y1.E1.L1	I22001	Pass		contributed to newly reported data	NecMon US163B			2500	700-400 BCE	Lilybaeum-Necropoli Monumentale	Italy	37.885	12.475	cochlea	Boston	37	Boston	robotic	Rohland 2018 (Dabney Buffer, silica beads)	Boston	ds	7.4	partial	Rohland 2015; silica coated magnetic beads and 7x volume PB (Qiagen) for cleanups, Bst2.0 in smaller volume, 100ul total PCR volume, higher primer concentration, SPRI cleanup of PCR	1240k	Fu 2013; simultaneous enrichment of ~1.2M SNPs and mtDNA	Fu 2013; simultaneous enrichment of ~1.2M SNPs and mtDNA	HiSeq X10	2x101, 2x7	0.106988	51.6	132.4	57.3	0.119	[0.994, 1.000]	T1a	3.36838	769845	59.8	0.1365	117752	1599	F
S24029.Y1.E1.L1	I24029	Pass		contributed to newly reported data	2024-04-08		Cranio 1	2500	750-350 BCE	Kerkouane	Tunisia	36.9476	11.0991	cochlea	Vienna	36	Boston	robotic	Rohland 2018 (Dabney Buffer, silica beads)	Boston	ds	7.2	partial	Rohland 2015; silica coated magnetic beads and 7x volume PB (Qiagen) for cleanups, Bst2.0 in smaller volume, 100ul total PCR volume, higher primer concentration, SPRI cleanup of PCR	1240k	Fu 2013; simultaneous enrichment of ~1.2M SNPs and mtDNA	Fu 2013; simultaneous enrichment of ~1.2M SNPs and mtDNA	HiSeq X10	2x101, 2x7	0.0443195	59.1	22.8	60.5	0.0545	[0.976, 0.998]	H5	0.248994	240854	64.6	0.0665	9351	145	F
S24047.Y1.E1.L1	I24047	Pass		contributed to newly reported data	15/C2		Ind. E	2500	750-350 BCE	Kerkouane	Tunisia	36.9476	11.0991	cochlea	Vienna	35	Boston	robotic	Rohland 2018 (Dabney Buffer, silica beads)	Boston	ds	7	partial	Rohland 2015; silica coated magnetic beads and 7x volume PB (Qiagen) for cleanups, Bst2.0 in smaller volume, 100ul total PCR volume, higher primer concentration, SPRI cleanup of PCR	1240k	Fu 2013; simultaneous enrichment of ~1.2M SNPs and mtDNA	Fu 2013; simultaneous enrichment of ~1.2M SNPs and mtDNA	HiSeq X10	2x101, 2x7	0.41248	48.6	94.5	53.1	0.1495	[0.971, 0.990]	H74	2.66849	706455	54.9	0.1585	43860	34974	M
S24187.Y1.E1.L1	I24187	Pass		contributed to newly reported data	1/98		Tomba 1	2500	750-350 BCE	Kerkouane	Tunisia	36.9476	11.0991	cochlea	Vienna	35	Boston	robotic	Rohland 2018 (Dabney Buffer, silica beads)	Boston	ds	7	partial	Rohland 2015; silica coated magnetic beads and 7x volume PB (Qiagen) for cleanups, Bst2.0 in smaller volume, 100ul total PCR volume, higher primer concentration, SPRI cleanup of PCR	1240k	Fu 2013; simultaneous enrichment of ~1.2M SNPs and mtDNA	Fu 2013; simultaneous enrichment of ~1.2M SNPs and mtDNA	HiSeq X10	2x101, 2x7	0.0031451	43.1	8.042	45.3	0.247	[0.943, 0.994]	H1cj	0.0593522	67058	47.1	0.2645	1078	766	M
S24189.Y1.E1.L1	I24189	Pass		contributed to newly reported data	2024-01-06			2500	750-350 BCE	Kerkouane	Tunisia	36.9476	11.0991	cochlea	Vienna	35	Boston	robotic	Rohland 2018 (Dabney Buffer, silica beads)	Boston	ds	7	partial	Rohland 2015; silica coated magnetic beads and 7x volume PB (Qiagen) for cleanups, Bst2.0 in smaller volume, 100ul total PCR volume, higher primer concentration, SPRI cleanup of PCR	1240k	Fu 2013; simultaneous enrichment of ~1.2M SNPs and mtDNA	Fu 2013; simultaneous enrichment of ~1.2M SNPs and mtDNA	HiSeq X10	2x101, 2x7	0.0490387	54	63.73	58.4	0.0665	[0.968, 0.988]	W4	1.24622	673115	61.9	0.072	44819	542	F
S24192.Y1.E1.L1	I24192	Pass		contributed to newly reported data	2024-02-04			2500	750-350 BCE	Kerkouane	Tunisia	36.9476	11.0991	cochlea	Vienna	35	Boston	robotic	Rohland 2018 (Dabney Buffer, silica beads)	Boston	ds	7	partial	Rohland 2015; silica coated magnetic beads and 7x volume PB (Qiagen) for cleanups, Bst2.0 in smaller volume, 100ul total PCR volume, higher primer concentration, SPRI cleanup of PCR	1240k	Fu 2013; simultaneous enrichment of ~1.2M SNPs and mtDNA	Fu 2013; simultaneous enrichment of ~1.2M SNPs and mtDNA	HiSeq X10	2x101, 2x7			205.7	57	0.0935	[0.981, 0.996]	T1b	1.78884	727528	59.1	0.1165	63940	835	F
S24194.Y1.E1.L1	I24194	Pass		contributed to newly reported data	II/08		Ind. A	2500	750-350 BCE	Kerkouane	Tunisia	36.9476	11.0991	cochlea	Vienna	39	Boston	robotic	Rohland 2018 (Dabney Buffer, silica beads)	Boston	ds	7.8	partial	Rohland 2015; silica coated magnetic beads and 7x volume PB (Qiagen) for cleanups, Bst2.0 in smaller volume, 100ul total PCR volume, higher primer concentration, SPRI cleanup of PCR	1240k	Fu 2013; simultaneous enrichment of ~1.2M SNPs and mtDNA	Fu 2013; simultaneous enrichment of ~1.2M SNPs and mtDNA	HiSeq X10	2x101, 2x7	0.106938	53.3	143	59.2	0.068	[0.992, 1.000]	H1	2.83305	830192	62.6	0.0895	50491	37190	M
S24196.Y1.E1.L1	I24196	Pass		contributed to newly reported data	II/09		Ind. A	2500	750-350 BCE	Kerkouane	Tunisia	36.9476	11.0991	cochlea	Vienna	33	Boston	robotic	Rohland 2018 (Dabney Buffer, silica beads)	Boston	ds	6.6	partial	Rohland 2015; silica coated magnetic beads and 7x volume PB (Qiagen) for cleanups, Bst2.0 in smaller volume, 100ul total PCR volume, higher primer concentration, SPRI cleanup of PCR	1240k	Fu 2013; simultaneous enrichment of ~1.2M SNPs and mtDNA	Fu 2013; simultaneous enrichment of ~1.2M SNPs and mtDNA	HiSeq X10	2x101, 2x7	0.0450066	51.1	53.96	54.1	0.0875	[0.963, 0.987]	X2b+226	0.901086	575189	57.7	0.1075	16538	12040	M
S24200.Y1.E1.L1	I24200	Pass		contributed to newly reported data	II/10		Ind. C	2500	750-350 BCE	Kerkouane	Tunisia	36.9476	11.0991	cochlea	Vienna	34	Boston	robotic	Rohland 2018 (Dabney Buffer, silica beads)	Boston	ds	6.8	partial	Rohland 2015; silica coated magnetic beads and 7x volume PB (Qiagen) for cleanups, Bst2.0 in smaller volume, 100ul total PCR volume, higher primer concentration, SPRI cleanup of PCR	1240k	Fu 2013; simultaneous enrichment of ~1.2M SNPs and mtDNA	Fu 2013; simultaneous enrichment of ~1.2M SNPs and mtDNA	HiSeq X10	2x101, 2x7	0.00820051	43.8	32.02	48.2	0.133	[0.989, 0.999]	T2b	0.172767	179502	49.5	0.148	3206	2259	M
S24493.Y1.E2.L1	I24493	Pass		contributed to newly reported data	IV/09			2500	750-350 BCE	Kerkouane	Tunisia	36.9476	11.0991	cochlea	Vienna	36	Boston	robotic	Rohland 2018 (Dabney Buffer, silica beads)	Boston	ds	7.2	partial	Rohland 2015; silica coated magnetic beads and 7x volume PB (Qiagen) for cleanups, Bst2.0 in smaller volume, 100ul total PCR volume, higher primer concentration, SPRI cleanup of PCR	Twist1.44M	Rohland 2022	Rohland 2022	HiSeq X10	2x101, 2x7	0.000565523	48.8	0.05281	51.5	0	[0.364, 0.993]	na (<2x)	0.007604	9321	55.8	0.074	311	5	F
S24558.Y1.E1.L1	I24558	Pass		contributed to newly reported data	Lilibeo 6a			2500	700-400 BCE	Lilybaeum	Italy	37.8001	12.4295	cochlea	Boston	36	Boston	robotic	Rohland 2018 (Dabney Buffer, silica beads)	Boston	ds	7.2	partial	Rohland 2015; silica coated magnetic beads and 7x volume PB (Qiagen) for cleanups, Bst2.0 in smaller volume, 100ul total PCR volume, higher primer concentration, SPRI cleanup of PCR	1240k	Fu 2013; simultaneous enrichment of ~1.2M SNPs and mtDNA	Fu 2013; simultaneous enrichment of ~1.2M SNPs and mtDNA	HiSeq X10	2x101, 2x7	0.175223	51.9	71.47	58.3	0.1425	[0.982, 0.998]	J1c	4.40964	874684	61	0.151	156800	1914	F
S24672.Y1.E1.L1	I24672	Pass		contributed to newly reported data	Unknown 18			2500	700-400 BCE	Marsala	Italy	37.865	12.49	cochlea	Boston	38	Boston	robotic	Rohland 2018 (Dabney Buffer, silica beads)	Boston	ds	7.6	partial	Rohland 2015; silica coated magnetic beads and 7x volume PB (Qiagen) for cleanups, Bst2.0 in smaller volume, 100ul total PCR volume, higher primer concentration, SPRI cleanup of PCR	1240k	Fu 2013; simultaneous enrichment of ~1.2M SNPs and mtDNA	Fu 2013; simultaneous enrichment of ~1.2M SNPs and mtDNA	HiSeq X10	2x101, 2x7	0.381898	46.9	80.34	52	0.146	[0.976, 0.993]	H13b1+200	4.04734	731397	54.1	0.156	66353	55397	M
S24673.Y1.E1.L1	I24673	Pass		contributed to newly reported data	Unknown 19			2500	700-400 BCE	Marsala	Italy	37.865	12.49	cochlea	Boston	37	Boston	robotic	Rohland 2018 (Dabney Buffer, silica beads)	Boston	ds	7.4	partial	Rohland 2015; silica coated magnetic beads and 7x volume PB (Qiagen) for cleanups, Bst2.0 in smaller volume, 100ul total PCR volume, higher primer concentration, SPRI cleanup of PCR	1240k	Fu 2013; simultaneous enrichment of ~1.2M SNPs and mtDNA	Fu 2013; simultaneous enrichment of ~1.2M SNPs and mtDNA	HiSeq X10	2x101, 2x7	0.0651175	52.3	108.2	55.6	0.097	[0.992, 0.999]	L1b1a+189	1.98222	700411	59.8	0.1165	69242	1034	F
S24674.Y1.E1.L1	I24674	Pass		contributed to newly reported data	Unknown 21			2500	700-400 BCE	Marsala	Italy	37.865	12.49	cochlea	Boston	36	Boston	robotic	Rohland 2018 (Dabney Buffer, silica beads)	Boston	ds	7.2	partial	Rohland 2015; silica coated magnetic beads and 7x volume PB (Qiagen) for cleanups, Bst2.0 in smaller volume, 100ul total PCR volume, higher primer concentration, SPRI cleanup of PCR	1240k	Fu 2013; simultaneous enrichment of ~1.2M SNPs and mtDNA	Fu 2013; simultaneous enrichment of ~1.2M SNPs and mtDNA	HiSeq X10	2x101, 2x7	0.431781	52.7	52.08	57.2	0.1	[0.883, 0.929]	H1e2c	4.52875	733581	60.2	0.095	72645	62180	M
S24215.Y1.E1.L1	I24215	Pass		contributed to newly reported data	Z.C			2505	744-413 calBCE (2440±15 BP, UCIAMS-237821)	Kerkouane	Tunisia	36.9476	11.0991	cochlea	Vienna	33	Boston	robotic	Rohland 2018 (Dabney Buffer, silica beads)	Boston	ds	6.6	partial	Rohland 2015; silica coated magnetic beads and 7x volume PB (Qiagen) for cleanups, Bst2.0 in smaller volume, 100ul total PCR volume, higher primer concentration, SPRI cleanup of PCR	1240k	Fu 2013; simultaneous enrichment of ~1.2M SNPs and mtDNA	Fu 2013; simultaneous enrichment of ~1.2M SNPs and mtDNA	HiSeq X10	2x101, 2x7	0.327776	47.4	106.1	53.3	0.1335	[0.964, 0.986]	U6c1	3.45651	731429	55	0.1515	113615	1829	F
S22236.Y1.E1.L1	I22236	Pass		contributed to newly reported data	MO-106 b		Motya Mura 79; US 89-90	2528	755-400 calBCE	Motya (Mozia)	Italy	37.5353	12.2637	cochlea	Florence	38	Boston	robotic	Rohland 2018 (Dabney Buffer, silica beads)	Boston	ds	7.6	partial	Rohland 2015; silica coated magnetic beads and 7x volume PB (Qiagen) for cleanups, Bst2.0 in smaller volume, 100ul total PCR volume, higher primer concentration, SPRI cleanup of PCR	1240k	Fu 2013; simultaneous enrichment of ~1.2M SNPs and mtDNA	Fu 2013; simultaneous enrichment of ~1.2M SNPs and mtDNA	HiSeq X10	2x101, 2x7	0.110202	51.8	122.6	57.5	0.092	[0.990, 1.000]	V	4.35515	828567	63.5	0.106	158631	2236	F
S11794.Y1.E1.L1	I11794	Pass	mtcontam=0.978	contributed to newly reported data	ANC-31		northern cemetery; Locus 02-201; Basket 2319	2542	756-414 calBCE (2455±35 BP, PSUAMS-7869)	Achziv	Israel	33.0484	35.1028	cochlea	Jerusalem	74	Boston	robotic	Rohland 2018 (Dabney Buffer, silica beads)	Boston	ds	7.4	partial	Rohland 2015; silica coated magnetic beads and 7x volume PB (Qiagen) for cleanups, Bst2.0 in smaller volume, 100ul total PCR volume, higher primer concentration, SPRI cleanup of PCR	1240k	Fu 2013; simultaneous enrichment of ~1.2M SNPs and mtDNA	Fu 2013; simultaneous enrichment of ~1.2M SNPs and mtDNA	NextSeq 500	2x76, 2x7	0.0228742	47.8	120.4	51.1	0.188	[0.966,0.987]	U1b3	0.699725	490983	56.4	0.1885	14239	9577	M
S11800.Y1.E1.L1	I11794	Pass	mtcontam=0.975	contributed to newly reported data	ANC-42		northern cemetery; Locus 02-203; Basket 2498	2542	756-414 calBCE (2455±35 BP, PSUAMS-7869)	Achziv	Israel	33.0484	35.1028	cochlea	Jerusalem	75	Boston	robotic	Rohland 2018 (Dabney Buffer, silica beads)	Boston	ds	7.5	partial	Rohland 2015; silica coated magnetic beads and 7x volume PB (Qiagen) for cleanups, Bst2.0 in smaller volume, 100ul total PCR volume, higher primer concentration, SPRI cleanup of PCR	1240k	Fu 2013; simultaneous enrichment of ~1.2M SNPs and mtDNA	Fu 2013; simultaneous enrichment of ~1.2M SNPs and mtDNA	NextSeq 500	2x76, 2x7	0.00468327	48.2	38.18	49.7	0.198	[0.961,0.986]	U1b3	0.248962	239440	55.3	0.206	5292	3507	M
S13126.L1	I13126	Questionable	2500.to.5000.SNPs	contributed to newly reported data	BAU_4			2550	800-400 BCE	Baucina-Monte Falcone	Italy	37.9252	13.5364	tooth	Florence			Florence		Florence	ds		minus		1240k	Fu 2013; simultaneous enrichment of ~1.2M SNPs and mtDNA	Fu 2013; simultaneous enrichment of ~1.2M SNPs and mtDNA	NextSeq 500	2x76, 2x7			0.5966	54.9	0.358	[0.587,0.843]	na (<2x)	0.003	2769	59.7	0.363	125	2	F
S13133.L1	I13133	Pass		contributed to newly reported data	BAU_11			2550	800-400 BCE	Baucina-Monte Falcone	Italy	37.9252	13.5364	tooth	Florence			Florence		Florence	ds		minus		1240k	Fu 2013; simultaneous enrichment of ~1.2M SNPs and mtDNA	Fu 2013; simultaneous enrichment of ~1.2M SNPs and mtDNA	NextSeq 500	2x76, 2x7			181.4	60.1	0.389	[0.961,0.997]	H	0.012	12358	66	0.345	418	3	F
S13136.L1	I13136	Questionable	2500.to.5000.SNPs	contributed to newly reported data	BAU_13			2550	800-400 BCE	Baucina-Monte Falcone	Italy	37.9252	13.5364	tooth	Florence			Florence		Florence	ds		minus		1240k	Fu 2013; simultaneous enrichment of ~1.2M SNPs and mtDNA	Fu 2013; simultaneous enrichment of ~1.2M SNPs and mtDNA	NextSeq 500	2x76, 2x7			28.61	59.6	0.483	[0.966,0.996]	T2c1d+152	0.005	5102	63.9	0.358	210	4	F
S13137.L1	I13137	Questionable	2500.to.5000.SNPs, mtcontam=0.969	contributed to newly reported data	BAU_14			2550	800-400 BCE	Baucina-Monte Falcone	Italy	37.9252	13.5364	tooth	Florence			Florence		Florence	ds		minus		1240k	Fu 2013; simultaneous enrichment of ~1.2M SNPs and mtDNA	Fu 2013; simultaneous enrichment of ~1.2M SNPs and mtDNA	NextSeq 500	2x76, 2x7			39.03	61.1	0.424	[0.942,0.988]	J1	0.003	2893	62.9	0.411	98	1	U
S13140.L1	I13140	Pass	mtcontam=0.966	contributed to newly reported data	BAU_17			2550	800-400 BCE	Baucina-Monte Falcone	Italy	37.9252	13.5364	tooth	Florence			Florence		Florence	ds		minus		1240k	Fu 2013; simultaneous enrichment of ~1.2M SNPs and mtDNA	Fu 2013; simultaneous enrichment of ~1.2M SNPs and mtDNA	NextSeq 500	2x76, 2x7			97.81	58.6	0.421	[0.934,0.983]	H1e8	0.023	22722	61.8	0.367	904	8	F
S13142.L1	I13142	Pass	mtcontam=0.977	contributed to newly reported data	BAU_19			2550	800-400 BCE	Baucina-Monte Falcone	Italy	37.9252	13.5364	tooth	Florence			Florence		Florence	ds				1240k	Fu 2013; simultaneous enrichment of ~1.2M SNPs and mtDNA	Fu 2013; simultaneous enrichment of ~1.2M SNPs and mtDNA	NextSeq 500	2x76, 2x7			103.1	58.4	0.408	[0.962,0.988]	T2e+152	0.015	14807	59.4	0.402	561	3	F
S13143.L1	I13142	Questionable	sex.intermediate	contributed to newly reported data	BAU_20			2550	800-400 BCE	Baucina-Monte Falcone	Italy	37.9252	13.5364	tooth	Florence			Florence		Florence	ds				1240k	Fu 2013; simultaneous enrichment of ~1.2M SNPs and mtDNA	Fu 2013; simultaneous enrichment of ~1.2M SNPs and mtDNA	NextSeq 500	2x76, 2x7			245.5	63.9	0.389	[0.972,0.994]	T2e7	0.006	6772	67.1	0.373	234	5	F
S22276.Y1.E1.L1	I22276	Questionable	2500.to.5000.SNPs	contributed to newly reported data	ANC-28		northern cemetery; Locus 02-201; Basket 2217	2550	650-550 BCE	Achziv	Israel	33.0484	35.1028	cochlea	Jerusalem	37	Boston	robotic	Rohland 2018 (Dabney Buffer, silica beads)	Boston	ds	7.4	partial	Rohland 2015; silica coated magnetic beads and 7x volume PB (Qiagen) for cleanups, Bst2.0 in smaller volume, 100ul total PCR volume, higher primer concentration, SPRI cleanup of PCR	1240k	Fu 2013; simultaneous enrichment of ~1.2M SNPs and mtDNA	Fu 2013; simultaneous enrichment of ~1.2M SNPs and mtDNA	NextSeq_HiSeq X10	2x101, 2x7	0.000389163	38.9	0.2012	41.1	0.3395	[0.458, 0.969]	na (<2x)	0.00229959	2702	46.5	0.2475	88	2	U
S18201.Y1.E1.L1	I18201	Pass	mtmatchmax=0.975	contributed to newly reported data	1935/4VILL/T774-XI/3			2554	752-417 calBCE (2455±20 BP, PSUAMS-7740)	Villaricos	Spain	37.247	-1.7768	tooth	Boston	39	Boston	robotic	Rohland 2018 (Dabney Buffer, silica beads)	Boston	ds	7.8	partial	Rohland 2015; silica coated magnetic beads and 7x volume PB (Qiagen) for cleanups, Bst2.0 in smaller volume, 100ul total PCR volume, higher primer concentration, SPRI cleanup of PCR	1240k	Fu 2013; simultaneous enrichment of ~1.2M SNPs and mtDNA	Fu 2013; simultaneous enrichment of ~1.2M SNPs and mtDNA	HiSeq X10	2x101, 2x7	0.202693	53.3	81.16	59.5	0.105	[0.948, 0.975]	I4a	0.656	511216	62.1	0.11	12610	8537	M
S18201.Y1.E2.L1	I18201	Pass		contributed to newly reported data	1935/4VILL/T774-XI/3			2554	752-417 calBCE (2455±20 BP, PSUAMS-7740)	Villaricos	Spain	37.247	-1.7768	tooth	Boston	39	Boston	robotic	Rohland 2018 (Dabney Buffer, silica beads)	Boston	ds	7.8	partial	Rohland 2015; silica coated magnetic beads and 7x volume PB (Qiagen) for cleanups, Bst2.0 in smaller volume, 100ul total PCR volume, higher primer concentration, SPRI cleanup of PCR	1240k	Fu 2013; simultaneous enrichment of ~1.2M SNPs and mtDNA	Fu 2013; simultaneous enrichment of ~1.2M SNPs and mtDNA	HiSeq X10	2x101, 2x7	0.188929	54.1	82.25	60.8	0.093	[0.971, 0.991]	I4a	1.06638	688809	62.2	0.094	20893	14253	M
S18201.Y1.E3.L1	I18201	Pass		contributed to newly reported data	1935/4VILL/T774-XI/3			2554	752-417 calBCE (2455±20 BP, PSUAMS-7740)	Villaricos	Spain	37.247	-1.7768	tooth	Boston	39	Boston	robotic	Rohland 2018 (Dabney Buffer, silica beads)	Boston	ds	7.8	partial	Rohland 2015; silica coated magnetic beads and 7x volume PB (Qiagen) for cleanups, Bst2.0 in smaller volume, 100ul total PCR volume, higher primer concentration, SPRI cleanup of PCR	1240k	Fu 2013; simultaneous enrichment of ~1.2M SNPs and mtDNA	Fu 2013; simultaneous enrichment of ~1.2M SNPs and mtDNA	HiSeq X10	2x101, 2x7	0.196974	50.8	54.41	57.1	0.107	[0.951, 0.977]	I4a	0.647456	519363	58.3	0.1025	13068	8514	M
S18201.Y1.E4.L1	I18201	Questionable	ANGSD	ignored library from an individual represented by higher quality library(ies)	1935/4VILL/T774-XI/3			2554	752-417 calBCE (2455±20 BP, PSUAMS-7740)	Villaricos	Spain	37.247	-1.7768	tooth	Boston	39	Boston	robotic	Rohland 2018 (Dabney Buffer, silica beads)	Boston	ds	7.8	half	Rohland 2015; silica coated magnetic beads and 7x volume PB (Qiagen) for cleanups, Bst2.0 in smaller volume, 100ul total PCR volume, higher primer concentration, SPRI cleanup of PCR	Twist1.44M	Rohland 2022	Rohland 2022	NovaSeq	2X101, 2X7	0.206808	53.6	40.55	56.4	0.1065	[0.946, 0.976]	I4a	0.275795	694818	63.5	0.099	9086	4856	M
S18201.Y1.E5.L1	I18201	Questionable	other libs similar metrics despite 1 high extraction control	ignored library from an individual represented by higher quality library(ies)	1935/4VILL/T774-XI/3			2554	752-417 calBCE (2455±20 BP, PSUAMS-7740)	Villaricos	Spain	37.247	-1.7768	tooth	Boston	39	Boston	robotic	Rohland 2018 (Dabney Buffer, silica beads)	Boston	ds	7.8	half	Rohland 2015; silica coated magnetic beads and 7x volume PB (Qiagen) for cleanups, Bst2.0 in smaller volume, 100ul total PCR volume, higher primer concentration, SPRI cleanup of PCR	Twist1.44M	Rohland 2022	Rohland 2022	NovaSeq	2X101, 2X7	0.199051	54.9	9.021	55.2	0.1005	[0.868, 0.956]	I4a	0.061046	179182	64.3	0.093	2120	1055	M
S4800.E1.L1	I4800	Pass		contributed to newly reported data				2554	752-417 calBCE (2455±20 BP, PSUAMS-6386)	Motya (Mozia)	Italy	37.5353	12.2637	cochlea	Boston		Boston	manual	Dabney 2013, Korlevic 2015	Boston	ds		partial	Rohland 2015; universal adapters used for ligation, double indices attached at PCR stage	1240k	Maricic 2010; separate enrichment for mtDNA	Fu 2013; 390k and 840k targets combined into a single capture	NextSeq 500	2x76, 2x7	0.0395	45						2.156	728366	58	0.109	27364	309	F
S7762.E1.L1	I7762	Pass		contributed to newly reported data				2576	757-423 calBCE (2465±20 BP, PSUAMS-9196)	Motya (Mozia)	Italy	37.5353	12.2637	tooth	Boston		Boston	manual	Dabney 2013, Korlevic 2015	Boston	ds		partial	Rohland 2015; silica coated magnetic beads and 7x volume PB (Qiagen) for cleanups, Bst2.0 in smaller volume, 100ul total PCR volume, higher primer concentration, SPRI cleanup of PCR	1240k	Maricic 2010; separate enrichment for mtDNA	Fu 2013; 390k and 840k targets combined into a single capture	NextSeq 500	2x76, 2x7	0.0445	46	163	47	0.091	[0.994,1.000]	K1	0.41253	365004	43	0.054	7981	6159	M
S22096.Y1.E1.L1	I22096	Pass		contributed to newly reported data	RA_THA 33		SG/SM cupola US 74 T.11 |4-8-2011 (20)|	2582	761-479 calBCE (2470±20 BP, PSUAMS-9212)	Tharros	Italy	39.8735	8.44102	tooth	Boston	38	Boston	robotic	Rohland 2018 (Dabney Buffer, silica beads)	Boston	ds	7.6	partial	Rohland 2015; silica coated magnetic beads and 7x volume PB (Qiagen) for cleanups, Bst2.0 in smaller volume, 100ul total PCR volume, higher primer concentration, SPRI cleanup of PCR	1240k	Fu 2013; simultaneous enrichment of ~1.2M SNPs and mtDNA	Fu 2013; simultaneous enrichment of ~1.2M SNPs and mtDNA	HiSeq X10	2x101, 2x7	0.0142494	61.4	99.29	59.7	0.093	[0.992, 1.000]	H1aj1	0.513623	451245	68.7	0.102	21502	247	F
S22117.Y1.E1.L1	I22117	Pass		contributed to newly reported data	RA_THA 10		SG/SM cupola US 72 T.9 Individuo 1 |4; 3-8-2011|	2582	761-479 calBCE (2470±20 BP, PSUAMS-9808)	Tharros	Italy	39.8735	8.44102	cochlea	Boston	37	Boston	robotic	Rohland 2018 (Dabney Buffer, silica beads)	Boston	ds	7.4	partial	Rohland 2015; silica coated magnetic beads and 7x volume PB (Qiagen) for cleanups, Bst2.0 in smaller volume, 100ul total PCR volume, higher primer concentration, SPRI cleanup of PCR	1240k	Fu 2013; simultaneous enrichment of ~1.2M SNPs and mtDNA	Fu 2013; simultaneous enrichment of ~1.2M SNPs and mtDNA	HiSeq X10	2x101, 2x7	0.482879	54.2	105	60	0.114	[0.992, 1.000]	J1c	5.19908	831831	62.2	0.1275	90172	70526	M
S24675.Y1.E1.L1	I24675	Pass		contributed to newly reported data	Birgi SAS3e-US9			2582	761-479 calBCE (2470±20 BP, PSUAMS-9232)	Birgi	Italy	37.885	12.475	cochlea	Boston	38	Boston	robotic	Rohland 2018 (Dabney Buffer, silica beads)	Boston	ds	7.6	partial	Rohland 2015; silica coated magnetic beads and 7x volume PB (Qiagen) for cleanups, Bst2.0 in smaller volume, 100ul total PCR volume, higher primer concentration, SPRI cleanup of PCR	1240k	Fu 2013; simultaneous enrichment of ~1.2M SNPs and mtDNA	Fu 2013; simultaneous enrichment of ~1.2M SNPs and mtDNA	HiSeq X10	2x101, 2x7	0.247415	47.4	81.05	50.6	0.164	[0.984, 0.998]	T1a1	2.14245	651668	52	0.195	71496	1309	F
S22118.Y1.E1.L1	I22118	Pass		contributed to newly reported data	RA_THA 11		SG/SM cupola US 64 T.7; Rep. 3 necropoli sett.|2-8-2011|	2589	767-519 calBCE (2480±20 BP, PSUAMS-9224)	Tharros	Italy	39.8735	8.44102	cochlea	Boston	36	Boston	robotic	Rohland 2018 (Dabney Buffer, silica beads)	Boston	ds	7.2	partial	Rohland 2015; silica coated magnetic beads and 7x volume PB (Qiagen) for cleanups, Bst2.0 in smaller volume, 100ul total PCR volume, higher primer concentration, SPRI cleanup of PCR	1240k	Fu 2013; simultaneous enrichment of ~1.2M SNPs and mtDNA	Fu 2013; simultaneous enrichment of ~1.2M SNPs and mtDNA	HiSeq X10	2x101, 2x7	0.5978	56.2	96.09	62	0.119	[0.975, 0.996]	U5a2b	5.43022	843674	63.2	0.1275	95356	73602	M
S12847.Y1.E1.L1	I12847	Pass		contributed to newly reported data	Birgi SAS3h-US183			2591	768-544 calBCE (2492±16 BP) [R_combine: (2465±20 BP, PSUAMS-9199), 794-549 calBCE (2537±26 BP, 72.92±0.24 pMC, RTD-10611)	Birgi	Italy	37.885	12.475	cochlea	Boston	69	Boston	robotic	Rohland 2018 (Dabney Buffer, silica beads)	Boston	ds	6.9	partial	Rohland 2015; silica coated magnetic beads and 7x volume PB (Qiagen) for cleanups, Bst2.0 in smaller volume, 100ul total PCR volume, higher primer concentration, SPRI cleanup of PCR	1240k	Fu 2013; simultaneous enrichment of ~1.2M SNPs and mtDNA	Fu 2013; simultaneous enrichment of ~1.2M SNPs and mtDNA	NextSeq 500	2x76, 2x7	0.438686	46.2	431.2	49.8	0.182	[0.984,0.997]	K1a4a1	3.498	799611	50.5	0.2	124746	1282	F
S21969.Y1.E1.L1	I12847	Questionable	USE_HIGH_COV_DUP	ignored library from an individual represented by higher quality library(ies)	RA_THA 41		Birgi 99 SAS 3h US 183 Individuo 1	2591	768-544 calBCE (2492±16 BP) [R_combine: (2465±20 BP, PSUAMS-9199), 794-549 calBCE (2537±26 BP, 72.92±0.24 pMC, RTD-10611)	Marsala	Italy	37.865	12.49	long bone	Boston	40	Boston	robotic	Rohland 2018 (Dabney Buffer, silica beads)	Boston	ds	8	partial	Rohland 2015; silica coated magnetic beads and 7x volume PB (Qiagen) for cleanups, Bst2.0 in smaller volume, 100ul total PCR volume, higher primer concentration, SPRI cleanup of PCR	1240k	Fu 2013; simultaneous enrichment of ~1.2M SNPs and mtDNA	Fu 2013; simultaneous enrichment of ~1.2M SNPs and mtDNA	HiSeq X10	2x101, 2x7	0.000720181	51.2	3.291	56.7	0.118	[0.912, 0.992]	K1a4a1	0.00658	7949	58.7	0.1445	274	6	F
S12517.E1.L1	I12517	Pass		contributed to newly reported data	CHIN'08 Fosa E/F1			2594	773-544 calBCE (2500±20 BP, PSUAMS-9802)	Solar Los Chinchorros	Spain	36.5131	-6.2814	tooth	Boston		Boston	manual	Dabney 2013, Korlevic 2015	Boston	ds		partial	Rohland 2015; silica coated magnetic beads and 7x volume PB (Qiagen) for cleanups, Bst2.0 in smaller volume, 100ul total PCR volume, higher primer concentration, SPRI cleanup of PCR	1240k	Fu 2013; simultaneous enrichment of ~1.2M SNPs and mtDNA	Fu 2013; simultaneous enrichment of ~1.2M SNPs and mtDNA	NextSeq 500	2x76, 2x7	0.00102404	49.1	114.7	51.1	0.141	[0.989,0.999]	H3	0.065	75026	58	0.143	1435	860	M
S22095.Y1.E1.L1	I22095	Pass		contributed to newly reported data	RA_THA 32		Birgi 99 SAS 3h US 123 Individuo 2	2595	772-548 calBCE (2505±15 BP) [R_combine: (2500±20 BP, PSUAMS-9211), (2510±20 BP, PSUAMS-9234)]	Marsala	Italy	37.865	12.49	tooth	Boston	36	Boston	robotic	Rohland 2018 (Dabney Buffer, silica beads)	Boston	ds	7.2	partial	Rohland 2015; silica coated magnetic beads and 7x volume PB (Qiagen) for cleanups, Bst2.0 in smaller volume, 100ul total PCR volume, higher primer concentration, SPRI cleanup of PCR	1240k	Fu 2013; simultaneous enrichment of ~1.2M SNPs and mtDNA	Fu 2013; simultaneous enrichment of ~1.2M SNPs and mtDNA	HiSeq X10	2x101, 2x7	0.0100215	51.1	29.73	55.7	0.114	[0.986, 0.998]	T2c1d1	0.341854	327811	61	0.1165	6821	4781	M
S24677.Y1.E1.L1	I22095	Pass		contributed to newly reported data	Birgi SAS3h-US123			2595	772-548 calBCE (2505±15 BP) [R_combine: (2500±20 BP, PSUAMS-9211), (2510±20 BP, PSUAMS-9234)]	Birgi	Italy	37.885	12.475	cochlea	Boston	36	Boston	robotic	Rohland 2018 (Dabney Buffer, silica beads)	Boston	ds	7.2	partial	Rohland 2015; silica coated magnetic beads and 7x volume PB (Qiagen) for cleanups, Bst2.0 in smaller volume, 100ul total PCR volume, higher primer concentration, SPRI cleanup of PCR	1240k	Fu 2013; simultaneous enrichment of ~1.2M SNPs and mtDNA	Fu 2013; simultaneous enrichment of ~1.2M SNPs and mtDNA	HiSeq X10	2x101, 2x7	0.466353	48.2	110.2	52.2	0.149	[0.984, 0.997]	T2c1d1	3.00037	719649	53.7	0.162	49626	40006	M
S24676.Y1.E1.L1	I24676	Pass		contributed to newly reported data	Birgi SAS3e-US184, Sample 1			2596	775-544 calBCE (2505±20 BP, PSUAMS-9233)	Birgi	Italy	37.885	12.475	cochlea	Boston	38	Boston	robotic	Rohland 2018 (Dabney Buffer, silica beads)	Boston	ds	7.6	partial	Rohland 2015; silica coated magnetic beads and 7x volume PB (Qiagen) for cleanups, Bst2.0 in smaller volume, 100ul total PCR volume, higher primer concentration, SPRI cleanup of PCR	1240k	Fu 2013; simultaneous enrichment of ~1.2M SNPs and mtDNA	Fu 2013; simultaneous enrichment of ~1.2M SNPs and mtDNA	HiSeq X10	2x101, 2x7	0.215809	49.7	60.73	52	0.1425	[0.979, 0.996]	H	1.98802	679841	54.1	0.169	69046	1223	F
S24678.Y1.E1.L1	I24678	Pass		contributed to newly reported data	Birgi SAS3i-US176			2599	776-545 calBCE (2510±20 BP, PSUAMS-9235)	Birgi	Italy	37.885	12.475	cochlea	Boston	38	Boston	robotic	Rohland 2018 (Dabney Buffer, silica beads)	Boston	ds	7.6	partial	Rohland 2015; silica coated magnetic beads and 7x volume PB (Qiagen) for cleanups, Bst2.0 in smaller volume, 100ul total PCR volume, higher primer concentration, SPRI cleanup of PCR	1240k	Fu 2013; simultaneous enrichment of ~1.2M SNPs and mtDNA	Fu 2013; simultaneous enrichment of ~1.2M SNPs and mtDNA	HiSeq X10	2x101, 2x7	0.223972	48.9	90.99	51.6	0.15	[0.972, 0.988]	N1b1a	2.71951	705898	53.5	0.171	91434	1795	F
S11788.Y1.E1.L1	I11788	Pass	mtcontam=0.972	contributed to newly reported data	ANC-19		northern cemetery; Locus 02-201; Basket 2152	2600	900-400 BCE	Achziv	Israel	33.0484	35.1028	cochlea	Jerusalem	76	Boston	robotic	Rohland 2018 (Dabney Buffer, silica beads)	Boston	ds	7.6	partial	Rohland 2015; silica coated magnetic beads and 7x volume PB (Qiagen) for cleanups, Bst2.0 in smaller volume, 100ul total PCR volume, higher primer concentration, SPRI cleanup of PCR	1240k	Fu 2013; simultaneous enrichment of ~1.2M SNPs and mtDNA	Fu 2013; simultaneous enrichment of ~1.2M SNPs and mtDNA	NextSeq 500	2x76, 2x7	0.0130531	42.7	55.69	45.3	0.2545	[0.958,0.982]	U7b	0.305333	279026	49.1	0.249	6148	4214	M
S11804.Y1.E1.L1	I11804	Questionable	mtcontam=0.792	contributed to newly reported data	ASC-2		southern cemetery; Locus 610; Basket 2088; Lab #14063	2600	900-400 BCE	Achziv	Israel	33.0484	35.1028	cochlea	Jerusalem	76	Boston	robotic	Rohland 2018 (Dabney Buffer, silica beads)	Boston	ds	7.6	partial	Rohland 2015; silica coated magnetic beads and 7x volume PB (Qiagen) for cleanups, Bst2.0 in smaller volume, 100ul total PCR volume, higher primer concentration, SPRI cleanup of PCR	1240k	Fu 2013; simultaneous enrichment of ~1.2M SNPs and mtDNA	Fu 2013; simultaneous enrichment of ~1.2M SNPs and mtDNA	NextSeq 500	2x76, 2x7	0.00121204	49.4	2.676	50	0.155	[0.640,0.875]	HV4	0.023376	27190	56.9	0.1795	1014	10	F
S11805.Y1.E1.L1	I11805	Pass	mtcontam=0.979	contributed to newly reported data	ASC-3		southern cemetery; Locus 610; Basket 3213? 3183	2600	900-400 BCE	Achziv	Israel	33.0484	35.1028	cochlea	Jerusalem	77	Boston	robotic	Rohland 2018 (Dabney Buffer, silica beads)	Boston	ds	7.7	partial	Rohland 2015; silica coated magnetic beads and 7x volume PB (Qiagen) for cleanups, Bst2.0 in smaller volume, 100ul total PCR volume, higher primer concentration, SPRI cleanup of PCR	1240k	Fu 2013; simultaneous enrichment of ~1.2M SNPs and mtDNA	Fu 2013; simultaneous enrichment of ~1.2M SNPs and mtDNA	NextSeq 500	2x76, 2x7	0.00160475	48.7	10.46	49.7	0.154	[0.943,0.992]	I	0.042886	49928	56.3	0.167	819	578	M
S22248.Y1.E1.L1	I11804	Pass	mtcontam=[0.894,0.970]	contributed to newly reported data	ASC-2B		southern cemetery; Locus 610; Basket 2088; Lab #14063	2600	900-400 BCE	Achziv	Israel	33.0484	35.1028	cochlea	Jerusalem	38	Boston	robotic	Rohland 2018 (Dabney Buffer, silica beads)	Boston	ds	7.6	partial	Rohland 2015; silica coated magnetic beads and 7x volume PB (Qiagen) for cleanups, Bst2.0 in smaller volume, 100ul total PCR volume, higher primer concentration, SPRI cleanup of PCR	1240k	Fu 2013; simultaneous enrichment of ~1.2M SNPs and mtDNA	Fu 2013; simultaneous enrichment of ~1.2M SNPs and mtDNA	HiSeq X10	2x101, 2x7	0.0127566	48.2	6.205	52.4	0.157	[0.894, 0.978]	HV4	0.065869	76543	56.3	0.175	2642	25	F
S22249.Y1.E1.L1	I11805	Pass	mtcontam=[0.918,0.970]	contributed to newly reported data	ASC-3B		southern cemetery; Locus 610; Basket 3213? 3183	2600	900-400 BCE	Achziv	Israel	33.0484	35.1028	cochlea	Jerusalem	37	Boston	robotic	Rohland 2018 (Dabney Buffer, silica beads)	Boston	ds	7.4	partial	Rohland 2015; silica coated magnetic beads and 7x volume PB (Qiagen) for cleanups, Bst2.0 in smaller volume, 100ul total PCR volume, higher primer concentration, SPRI cleanup of PCR	1240k	Fu 2013; simultaneous enrichment of ~1.2M SNPs and mtDNA	Fu 2013; simultaneous enrichment of ~1.2M SNPs and mtDNA	HiSeq X10	2x101, 2x7	0.00800402	45.9	12.11	50.8	0.1665	[0.918, 0.978]	I1	0.129192	142048	54.3	0.1795	2412	1718	M
S22251.Y1.E1.L1	I22251	Pass	mtcontam=[0.832,0.950]	contributed to newly reported data	ASC-8		southern cemetery; Locus 215; Same Basket as ASC-21	2600	900-400 BCE	Achziv	Israel	33.0484	35.1028	cochlea	Jerusalem	37	Boston	robotic	Rohland 2018 (Dabney Buffer, silica beads)	Boston	ds	7.4	partial	Rohland 2015; silica coated magnetic beads and 7x volume PB (Qiagen) for cleanups, Bst2.0 in smaller volume, 100ul total PCR volume, higher primer concentration, SPRI cleanup of PCR	1240k	Fu 2013; simultaneous enrichment of ~1.2M SNPs and mtDNA	Fu 2013; simultaneous enrichment of ~1.2M SNPs and mtDNA	HiSeq X10	2x101, 2x7	0.00479926	49.8	3.608	53.1	0.191	[0.832, 0.957]	X1c	0.044538	52267	57.5	0.211	1789	23	F
S22252.Y1.E1.L1	I22252	Pass		contributed to newly reported data	ASC-9		southern cemetery; Locus 979	2600	900-400 BCE	Achziv	Israel	33.0484	35.1028	cochlea	Jerusalem	36	Boston	robotic	Rohland 2018 (Dabney Buffer, silica beads)	Boston	ds	7.2	partial	Rohland 2015; silica coated magnetic beads and 7x volume PB (Qiagen) for cleanups, Bst2.0 in smaller volume, 100ul total PCR volume, higher primer concentration, SPRI cleanup of PCR	1240k	Fu 2013; simultaneous enrichment of ~1.2M SNPs and mtDNA	Fu 2013; simultaneous enrichment of ~1.2M SNPs and mtDNA	HiSeq X10	2x101, 2x7	0.0605988	49.2	32.93	53.3	0.155	[0.964, 0.990]	I1b	0.80197	548110	56.6	0.1655	29469	453	F
S22253.Y1.E1.L1	I22253	Pass		contributed to newly reported data	ASC-10		southern cemetery; Locus 212; Basket 1292, Lab# H18	2600	900-400 BCE	Achziv	Israel	33.0484	35.1028	cochlea	Jerusalem	36	Boston	robotic	Rohland 2018 (Dabney Buffer, silica beads)	Boston	ds	7.2	partial	Rohland 2015; silica coated magnetic beads and 7x volume PB (Qiagen) for cleanups, Bst2.0 in smaller volume, 100ul total PCR volume, higher primer concentration, SPRI cleanup of PCR	1240k	Fu 2013; simultaneous enrichment of ~1.2M SNPs and mtDNA	Fu 2013; simultaneous enrichment of ~1.2M SNPs and mtDNA	HiSeq X10	2x101, 2x7	0.0352673	49.1	15.37	50.2	0.1585	[0.950, 0.990]	R0a1+152	0.369016	323912	53.4	0.162	6708	4914	M
S22254.Y1.E1.L1	I22254	Pass		contributed to newly reported data	ASC-11		southern cemetery; Locus 610; Basket 2096; Lab# 477 (H9) #14033	2600	900-400 BCE	Achziv	Israel	33.0484	35.1028	cochlea	Jerusalem	38	Boston	robotic	Rohland 2018 (Dabney Buffer, silica beads)	Boston	ds	7.6	partial	Rohland 2015; silica coated magnetic beads and 7x volume PB (Qiagen) for cleanups, Bst2.0 in smaller volume, 100ul total PCR volume, higher primer concentration, SPRI cleanup of PCR	1240k	Fu 2013; simultaneous enrichment of ~1.2M SNPs and mtDNA	Fu 2013; simultaneous enrichment of ~1.2M SNPs and mtDNA	HiSeq X10	2x101, 2x7	0.128778	49.7	27.51	50.9	0.1475	[0.950, 0.988]	R2+13500	0.695767	495326	53.6	0.16	12625	9358	M
S22256.Y1.E1.L1	I22256	Pass		contributed to newly reported data	ASC-13		southern cemetery; Locus 212; Basket 1295; Lab# 4749 (H25)	2600	900-400 BCE	Achziv	Israel	33.0484	35.1028	cochlea	Jerusalem	36	Boston	robotic	Rohland 2018 (Dabney Buffer, silica beads)	Boston	ds	7.2	partial	Rohland 2015; silica coated magnetic beads and 7x volume PB (Qiagen) for cleanups, Bst2.0 in smaller volume, 100ul total PCR volume, higher primer concentration, SPRI cleanup of PCR	1240k	Fu 2013; simultaneous enrichment of ~1.2M SNPs and mtDNA	Fu 2013; simultaneous enrichment of ~1.2M SNPs and mtDNA	HiSeq X10	2x101, 2x7	0.0248397	46.8	24.15	52.1	0.188	[0.957, 0.985]	W6	0.393306	351508	54.9	0.196	14623	201	F
S22258.Y1.E1.L1	I22258	Pass		contributed to newly reported data	ASC-15		southern cemetery; Locus 979; Lab# 1325	2600	900-400 BCE	Achziv	Israel	33.0484	35.1028	cochlea	Jerusalem	37	Boston	robotic	Rohland 2018 (Dabney Buffer, silica beads)	Boston	ds	7.4	partial	Rohland 2015; silica coated magnetic beads and 7x volume PB (Qiagen) for cleanups, Bst2.0 in smaller volume, 100ul total PCR volume, higher primer concentration, SPRI cleanup of PCR	1240k	Fu 2013; simultaneous enrichment of ~1.2M SNPs and mtDNA	Fu 2013; simultaneous enrichment of ~1.2M SNPs and mtDNA	HiSeq X10	2x101, 2x7	0.0385524	51.7	23.97	57	0.1405	[0.981, 0.998]	T2g2a	0.396685	366956	62.3	0.1525	15683	127	F
S22260.Y1.E1.L1	I22260	Pass	mtcontam=[0.946,0.970]	contributed to newly reported data	ASC-17		southern cemetery; Locus 212; Basket 1126 & 1130 tomb C2; Lab# 4733 H7	2600	900-400 BCE	Achziv	Israel	33.0484	35.1028	cochlea	Jerusalem	37	Boston	robotic	Rohland 2018 (Dabney Buffer, silica beads)	Boston	ds	7.4	partial	Rohland 2015; silica coated magnetic beads and 7x volume PB (Qiagen) for cleanups, Bst2.0 in smaller volume, 100ul total PCR volume, higher primer concentration, SPRI cleanup of PCR	1240k	Fu 2013; simultaneous enrichment of ~1.2M SNPs and mtDNA	Fu 2013; simultaneous enrichment of ~1.2M SNPs and mtDNA	HiSeq X10	2x101, 2x7	0.0898838	53.4	46.87	56.9	0.1075	[0.946, 0.978]	I4b	1.03941	624480	61.3	0.1125	19328	13707	M
S22264.Y1.E1.L1	I22264	Pass		contributed to newly reported data	ASC-22		southern cemetery; Locus 610; Basket 2089; Lab# H2 #14023	2600	900-400 BCE	Achziv	Israel	33.0484	35.1028	cochlea	Jerusalem	36	Boston	robotic	Rohland 2018 (Dabney Buffer, silica beads)	Boston	ds	7.2	partial	Rohland 2015; silica coated magnetic beads and 7x volume PB (Qiagen) for cleanups, Bst2.0 in smaller volume, 100ul total PCR volume, higher primer concentration, SPRI cleanup of PCR	1240k	Fu 2013; simultaneous enrichment of ~1.2M SNPs and mtDNA	Fu 2013; simultaneous enrichment of ~1.2M SNPs and mtDNA	HiSeq X10	2x101, 2x7	0.00104069	45.5	0.5383	52.2	0.155	[0.536, 0.928]	na (<2x)	0.008234	9919	56.3	0.1825	330	7	F
S22271.Y1.E1.L1	I22271	Pass		contributed to newly reported data	ANC-3B		northern cemetery; Locus 02-201; Basket 2032	2600	900-400 BCE	Achziv	Israel	33.0484	35.1028	cochlea	Jerusalem	37	Boston	robotic	Rohland 2018 (Dabney Buffer, silica beads)	Boston	ds	7.4	partial	Rohland 2015; silica coated magnetic beads and 7x volume PB (Qiagen) for cleanups, Bst2.0 in smaller volume, 100ul total PCR volume, higher primer concentration, SPRI cleanup of PCR	1240k	Fu 2013; simultaneous enrichment of ~1.2M SNPs and mtDNA	Fu 2013; simultaneous enrichment of ~1.2M SNPs and mtDNA	NextSeq_HiSeq X10	2x101, 2x7	0.0058302	44.8	5.43	45.9	0.2405	[0.911, 0.980]	T2b	0.040302	46455	47.6	0.268	1516	22	F
S22121.Y1.E1.L1	I22121	Pass		contributed to newly reported data	RA_THA 15		SG/SM cupola cassa 2 US 51 = US 11 Lato sud; Individuo 2 |29-7-2011|	2614	783-549 calBCE (2525±20 BP, PSUAMS-8813)	Tharros	Italy	39.8735	8.44102	cochlea	Boston	37	Boston	robotic	Rohland 2018 (Dabney Buffer, silica beads)	Boston	ds	7.4	partial	Rohland 2015; silica coated magnetic beads and 7x volume PB (Qiagen) for cleanups, Bst2.0 in smaller volume, 100ul total PCR volume, higher primer concentration, SPRI cleanup of PCR	1240k	Fu 2013; simultaneous enrichment of ~1.2M SNPs and mtDNA	Fu 2013; simultaneous enrichment of ~1.2M SNPs and mtDNA	HiSeq X10	2x101, 2x7	0.579354	53.1	69.52	58.6	0.117	[0.975, 0.993]	K1a4g	4.72069	790564	61.2	0.127	161038	2290	F
S22235.Y1.E1.L1	I22235	Pass		contributed to newly reported data	MO-104 b		Motya Mura 78; US 142	2620	805-535 calBCE	Motya (Mozia)	Italy	37.5353	12.2637	cochlea	Florence	37	Boston	robotic	Rohland 2018 (Dabney Buffer, silica beads)	Boston	ds	7.4	partial	Rohland 2015; silica coated magnetic beads and 7x volume PB (Qiagen) for cleanups, Bst2.0 in smaller volume, 100ul total PCR volume, higher primer concentration, SPRI cleanup of PCR	1240k	Fu 2013; simultaneous enrichment of ~1.2M SNPs and mtDNA	Fu 2013; simultaneous enrichment of ~1.2M SNPs and mtDNA	HiSeq X10	2x101, 2x7	0.055616	50.8	135.2	55.9	0.1165	[0.985, 0.999]	HV0+195	3.0102	775946	59.8	0.1535	107210	1645	F
S22115.Y1.E1.L1	I22115	Pass		contributed to newly reported data	RA_THA 8		SG/SM cupola US 64 T.7 Rep. 11. |2-8-2011|	2645	796-551 calBCE (2545±25 BP, PSUAMS-9223)	Tharros	Italy	39.8735	8.44102	cochlea	Boston	35	Boston	robotic	Rohland 2018 (Dabney Buffer, silica beads)	Boston	ds	7	partial	Rohland 2015; silica coated magnetic beads and 7x volume PB (Qiagen) for cleanups, Bst2.0 in smaller volume, 100ul total PCR volume, higher primer concentration, SPRI cleanup of PCR	1240k	Fu 2013; simultaneous enrichment of ~1.2M SNPs and mtDNA	Fu 2013; simultaneous enrichment of ~1.2M SNPs and mtDNA	HiSeq X10	2x101, 2x7	0.517321	55.2	96.99	61.3	0.106	[0.985, 0.996]	T2b7a2	4.71767	804114	63	0.1145	81064	63808	M
S22284.Y1.E1.L1	I22284	Fail	<2500.SNPs	failed library from an individual represent by other libraries with newly reported data	ANC-53		northern cemetery; 1303 (not from this tomb)	2650	900-500 BCE	Achziv	Israel	33.0484	35.1028	cochlea	Jerusalem	39	Boston	robotic	Rohland 2018 (Dabney Buffer, silica beads)	Boston	ds	7.8	partial	Rohland 2015; silica coated magnetic beads and 7x volume PB (Qiagen) for cleanups, Bst2.0 in smaller volume, 100ul total PCR volume, higher primer concentration, SPRI cleanup of PCR	1240k	Fu 2013; simultaneous enrichment of ~1.2M SNPs and mtDNA	Fu 2013; simultaneous enrichment of ~1.2M SNPs and mtDNA	NextSeq_HiSeq X10	2x101, 2x7	0.380952	51.1	0.2803	52.2	0.1665	[0.499, 0.973]	na (<2x)	0.00148092	1013	66.3	0.091	59	0	U
S22284.Y1.E2.L1	I22284	Pass		contributed to newly reported data	ANC-53		northern cemetery; 1303 (not from this tomb)	2650	900-500 BCE	Achziv	Israel	33.0484	35.1028	cochlea	Jerusalem	39	Boston	robotic	Rohland 2018 (Dabney Buffer, silica beads)	Boston	ds	2.6	partial	Rohland 2015; silica coated magnetic beads and 7x volume PB (Qiagen) for cleanups, Bst2.0 in smaller volume, 100ul total PCR volume, higher primer concentration, SPRI cleanup of PCR	1240k	Fu 2013; simultaneous enrichment of ~1.2M SNPs and mtDNA	Fu 2013; simultaneous enrichment of ~1.2M SNPs and mtDNA	HiSeq X10	2x101, 2x7	0.106886	50.4	3.508	44.6	0.088	[0.868, 0.983]	R0a2	0.00893417	10204	52.5	0.0865	299	3	F
S22284.Y1.E3.L1	I22284	Critical	contaminated extraction control	ignored library from an individual represented by higher quality library(ies)	ANC-53		northern cemetery; 1303 (not from this tomb)	2650	900-500 BCE	Achziv	Israel	33.0484	35.1028	cochlea	Jerusalem	39	Boston	robotic	Rohland 2018 (Dabney Buffer, silica beads)	Boston	ds	0.8	partial	Rohland 2015; silica coated magnetic beads and 7x volume PB (Qiagen) for cleanups, Bst2.0 in smaller volume, 100ul total PCR volume, higher primer concentration, SPRI cleanup of PCR	Twist1.44M	Rohland 2022	Rohland 2022	HiSeq X10	2x101, 2x7	0.0269405	53.3	4.95	53.2	0.0935	[0.914, 0.990]	R0a2c	0.0581894		67.8	0.0815	2517	24	F
S12433.Y1.E1.L1	I12433	Pass		contributed to newly reported data	6175			2752	816-791 calBCE (2635±15 BP, PSUAMS-5278)	Khenchela Cave	Algeria	35.4277	7.14507	cochlea	Vienna	77	Boston	robotic	Rohland 2018 (Dabney Buffer, silica beads)	Boston	ds	7.7	partial	Rohland 2015; silica coated magnetic beads and 7x volume PB (Qiagen) for cleanups, Bst2.0 in smaller volume, 100ul total PCR volume, higher primer concentration, SPRI cleanup of PCR	1240k	Fu 2013; simultaneous enrichment of ~1.2M SNPs and mtDNA	Fu 2013; simultaneous enrichment of ~1.2M SNPs and mtDNA	NextSeq 500	2x76, 2x7	0.607235	53.8	483	57.1	0.049	[0.991,1.000]	J1c1b1	4.132	782937	60.4	0.049	142537	1124	F
S11806.Y1.E1.L1	I11806	Pass		contributed to newly reported data	ASC-4		southern cemetery; Locus 610; Lab #14064	2761	891-791 calBCE (2650±20 BP, PSUAMS-7860)	Achziv	Israel	33.0484	35.1028	cochlea	Jerusalem	73	Boston	robotic	Rohland 2018 (Dabney Buffer, silica beads)	Boston	ds	7.3	partial	Rohland 2015; silica coated magnetic beads and 7x volume PB (Qiagen) for cleanups, Bst2.0 in smaller volume, 100ul total PCR volume, higher primer concentration, SPRI cleanup of PCR	1240k	Fu 2013; simultaneous enrichment of ~1.2M SNPs and mtDNA	Fu 2013; simultaneous enrichment of ~1.2M SNPs and mtDNA	NextSeq 500	2x76, 2x7	0.00236846	47.1	12.02	50.6	0.2	[0.975,1.000]	N2a	0.066831	74670	55.4	0.199	2860	21	F
S22245.Y1.E1.L1	I22245	Pass		contributed to newly reported data	MO-120		Motya Mura 79; US 35	3150	2000-400 BCE	Motya (Mozia)	Italy	37.5353	12.2637	cochlea	Florence	37	Boston	robotic	Rohland 2018 (Dabney Buffer, silica beads)	Boston	ds	7.4	partial	Rohland 2015; silica coated magnetic beads and 7x volume PB (Qiagen) for cleanups, Bst2.0 in smaller volume, 100ul total PCR volume, higher primer concentration, SPRI cleanup of PCR	1240k	Fu 2013; simultaneous enrichment of ~1.2M SNPs and mtDNA	Fu 2013; simultaneous enrichment of ~1.2M SNPs and mtDNA	HiSeq X10	2x101, 2x7	0.000420665	41.6	0.5918	45	0.2075	[0.605, 0.943]	na (<2x)	0.021178	25404	47.4	0.2705	778	12	F
S22242.Y1.E1.L1	I22242	Pass		contributed to newly reported data	MO-115		Motya Mura 78; US 130	3460	1610-1410 calBCE	Motya (Mozia)	Italy	37.5353	12.2637	cochlea	Florence	35	Boston	robotic	Rohland 2018 (Dabney Buffer, silica beads)	Boston	ds	7	partial	Rohland 2015; silica coated magnetic beads and 7x volume PB (Qiagen) for cleanups, Bst2.0 in smaller volume, 100ul total PCR volume, higher primer concentration, SPRI cleanup of PCR	1240k	Fu 2013; simultaneous enrichment of ~1.2M SNPs and mtDNA	Fu 2013; simultaneous enrichment of ~1.2M SNPs and mtDNA	HiSeq X10	2x101, 2x7	0.0253518	45.6	17.44	48.7	0.1585	[0.978, 0.999]	T2h	0.213076	221262	51	0.1825	8026	153	F
S22237.Y1.E1.L1	I22237	Pass	mtcontam=[0.895,0.970]	contributed to newly reported data	MO-107 b		Motya Mura 78; US 123	3480	1640-1420 calBCE	Motya (Mozia)	Italy	37.5353	12.2637	cochlea	Florence	37	Boston	robotic	Rohland 2018 (Dabney Buffer, silica beads)	Boston	ds	7.4	partial	Rohland 2015; silica coated magnetic beads and 7x volume PB (Qiagen) for cleanups, Bst2.0 in smaller volume, 100ul total PCR volume, higher primer concentration, SPRI cleanup of PCR	1240k	Fu 2013; simultaneous enrichment of ~1.2M SNPs and mtDNA	Fu 2013; simultaneous enrichment of ~1.2M SNPs and mtDNA	HiSeq X10	2x101, 2x7	0.0122567	44.9	6.933	47.2	0.1625	[0.895, 0.971]	L3b1a	0.090346	102462	50.4	0.1785	3503	71	F
S22237.Y2.E1.L1	I22237	Critical		ignored library from an individual represented by higher quality library(ies)	MO-107 b		Motya Mura 78; US 123	3480	1640-1420 calBCE	Motya (Mozia)	Italy	37.5353	12.2637	cochlea	Boston	24	Boston	robotic	Rohland 2018 (Dabney Buffer, silica beads)	Boston	ss	4.8	USER	Gansauge 2020	Twist1.44M	Rohland 2022	Rohland 2022			0.107528	41.4	0.01394	38.5	0	[0.212, 0.990]	na (<2x)	0.00054926		43	0.049	30	0	U
S22237.Y2.E2.L1	I22237	Critical		ignored library from an individual represented by higher quality library(ies)	MO-107 b		Motya Mura 78; US 123	3480	1640-1420 calBCE	Motya (Mozia)	Italy	37.5353	12.2637	cochlea	Boston	24	Boston	robotic	Rohland 2018 (Dabney Buffer, silica beads)	Boston	ss	4.8	USER	Gansauge 2020	Twist1.44M	Rohland 2022	Rohland 2022			0.116643	41.5	0.01243	34.3	0	[0.048, 0.983]	na (<2x)	0.000648335	1382	43	0.036	23	1	U
S22241.Y1.E1.L1	I22241	Pass		contributed to newly reported data	MO-114 b		Motya Mura 78; US Torre 4 sotto	3485	1640-1430 calBCE	Motya (Mozia)	Italy	37.5353	12.2637	cochlea	Florence	36	Boston	robotic	Rohland 2018 (Dabney Buffer, silica beads)	Boston	ds	7.2	partial	Rohland 2015; silica coated magnetic beads and 7x volume PB (Qiagen) for cleanups, Bst2.0 in smaller volume, 100ul total PCR volume, higher primer concentration, SPRI cleanup of PCR	1240k	Fu 2013; simultaneous enrichment of ~1.2M SNPs and mtDNA	Fu 2013; simultaneous enrichment of ~1.2M SNPs and mtDNA	HiSeq X10	2x101, 2x7	0.044716	52.1	69.42	57.8	0.1145	[0.980, 0.996]	H4a1	1.69961	766103	60.5	0.128	31136	22387	M
S22240.Y1.E1.L1	I22240	Questionable	2500.to.5000.SNPs	contributed to newly reported data	MO-112 a		Motya Mura 79; US 35	3585	1780-1490 calBCE	Motya (Mozia)	Italy	37.5353	12.2637	cochlea	Florence	36	Boston	robotic	Rohland 2018 (Dabney Buffer, silica beads)	Boston	ds	7.2	partial	Rohland 2015; silica coated magnetic beads and 7x volume PB (Qiagen) for cleanups, Bst2.0 in smaller volume, 100ul total PCR volume, higher primer concentration, SPRI cleanup of PCR	1240k	Fu 2013; simultaneous enrichment of ~1.2M SNPs and mtDNA	Fu 2013; simultaneous enrichment of ~1.2M SNPs and mtDNA	HiSeq X10	2x101, 2x7	0.000264897	53.5	0.3023	47.7	0.2835	[0.432, 0.915]	na (<2x)	0.003425	4146	51.7	0.191	132	1	F
S22238.Y1.E1.L1	I22238	Pass	Xcontam=[0.005,0.012]	contributed to newly reported data	MO-108		Motya Mura 78; US Torrre 4 sopra	3705	1890-1620 calBCE	Motya (Mozia)	Italy	37.5353	12.2637	cochlea	Florence	37	Boston	robotic	Rohland 2018 (Dabney Buffer, silica beads)	Boston	ds	7.4	partial	Rohland 2015; silica coated magnetic beads and 7x volume PB (Qiagen) for cleanups, Bst2.0 in smaller volume, 100ul total PCR volume, higher primer concentration, SPRI cleanup of PCR	1240k	Fu 2013; simultaneous enrichment of ~1.2M SNPs and mtDNA	Fu 2013; simultaneous enrichment of ~1.2M SNPs and mtDNA	HiSeq X10	2x101, 2x7	0.095855	50.2	70.04	56.7	0.126	[0.993, 1.000]	I1	1.90727	783547	60	0.139	35026	25301	M
S22234.Y1.E1.L1	I22234	Pass	mtcontam=[0.924,0.970]	contributed to newly reported data	MO-104 a		Motya Mura 78; US 147	3835	2030-1740 calBCE	Motya (Mozia)	Italy	37.5353	12.2637	cochlea	Florence	38	Boston	robotic	Rohland 2018 (Dabney Buffer, silica beads)	Boston	ds	7.6	partial	Rohland 2015; silica coated magnetic beads and 7x volume PB (Qiagen) for cleanups, Bst2.0 in smaller volume, 100ul total PCR volume, higher primer concentration, SPRI cleanup of PCR	1240k	Fu 2013; simultaneous enrichment of ~1.2M SNPs and mtDNA	Fu 2013; simultaneous enrichment of ~1.2M SNPs and mtDNA	HiSeq X10	2x101, 2x7	0.0144138	43.9	18.66	46.6	0.1605	[0.924, 0.972]	H1j	0.188851	193166	48.5	0.1795	6894	162	F
S11778.Y1.E1.L1	I11778	Fail	mtcontam=0.783, popgen surprising	failed library from a sample from a site with newly reported data	ANC-3		northern cemetery; Locus 02-201; Basket 2032	2550	800-400 [based on I11794 at 756-413 calBCE (2455±35 BP, PSUAMS-7869)]	Achziv	Israel	33.0484	35.1028	cochlea	Jerusalem	77	Boston	robotic	Rohland 2018 (Dabney Buffer, silica beads)	Boston	ds	7.7	partial	Rohland 2015; silica coated magnetic beads and 7x volume PB (Qiagen) for cleanups, Bst2.0 in smaller volume, 100ul total PCR volume, higher primer concentration, SPRI cleanup of PCR	1240k	Fu 2013; simultaneous enrichment of ~1.2M SNPs and mtDNA	Fu 2013; simultaneous enrichment of ~1.2M SNPs and mtDNA	NextSeq 500	2x76, 2x7	0.000427799	40.3	2.116	42.5	0.264	[0.661,0.861]	T2b	0.008798	10351	45.5	0.2905	345	8	F
S11779.Y1.E1.L1	I11779	Fail	<2500.SNPs	failed library from a sample from a site with newly reported data	ANC-4		northern cemetery; Locus 02-201; Basket 2038	2550	650-550 BCE (based on pottery)	Achziv	Israel	33.0484	35.1028	cochlea	Jerusalem	74	Boston	robotic	Rohland 2018 (Dabney Buffer, silica beads)	Boston	ds	7.4	partial	Rohland 2015; silica coated magnetic beads and 7x volume PB (Qiagen) for cleanups, Bst2.0 in smaller volume, 100ul total PCR volume, higher primer concentration, SPRI cleanup of PCR	1240k	Fu 2013; simultaneous enrichment of ~1.2M SNPs and mtDNA	Fu 2013; simultaneous enrichment of ~1.2M SNPs and mtDNA	NextSeq 500	2x76, 2x7	3.21e-05	33.2	0.02988	49.5	0		na (<2x)			47.7	0.048	3	0	U
S11780.Y1.E1.L1	I11780	Fail	<2500.SNPs	failed library from a sample from a site with newly reported data	ANC-5		northern cemetery; Locus 02-201; Basket 2038	2550	650-550 BCE (based on pottery)	Achziv	Israel	33.0484	35.1028	cochlea	Jerusalem	77	Boston	robotic	Rohland 2018 (Dabney Buffer, silica beads)	Boston	ds	7.7	partial	Rohland 2015; silica coated magnetic beads and 7x volume PB (Qiagen) for cleanups, Bst2.0 in smaller volume, 100ul total PCR volume, higher primer concentration, SPRI cleanup of PCR	1240k	Fu 2013; simultaneous enrichment of ~1.2M SNPs and mtDNA	Fu 2013; simultaneous enrichment of ~1.2M SNPs and mtDNA	NextSeq 500	2x76, 2x7	5e-05	39.7	1.38	51.3	0.127		na (<2x)			59	0.036	26	12	U
S11781.Y1.E1.L1	I11781	Fail	<2500.SNPs	failed library from a sample from a site with newly reported data	ANC-8		northern cemetery; Locus 02-201; Basket 2097	2550	650-550 BCE (based on pottery)	Achziv	Israel	33.0484	35.1028	cochlea	Jerusalem	79	Boston	robotic	Rohland 2018 (Dabney Buffer, silica beads)	Boston	ds	7.9	partial	Rohland 2015; silica coated magnetic beads and 7x volume PB (Qiagen) for cleanups, Bst2.0 in smaller volume, 100ul total PCR volume, higher primer concentration, SPRI cleanup of PCR	1240k	Fu 2013; simultaneous enrichment of ~1.2M SNPs and mtDNA	Fu 2013; simultaneous enrichment of ~1.2M SNPs and mtDNA	NextSeq 500	2x76, 2x7	2.12e-05	32	0.03253	49	0.45		na (<2x)			50.9	0.088	13	0	U
S11782.Y1.E1.L1	I11782	Fail	<2500.SNPs	failed library from a sample from a site with newly reported data	ANC-9		northern cemetery; Locus 02-201; Basket 2113	2550	650-550 BCE (based on pottery)	Achziv	Israel	33.0484	35.1028	cochlea	Jerusalem	75	Boston	robotic	Rohland 2018 (Dabney Buffer, silica beads)	Boston	ds	7.5	partial	Rohland 2015; silica coated magnetic beads and 7x volume PB (Qiagen) for cleanups, Bst2.0 in smaller volume, 100ul total PCR volume, higher primer concentration, SPRI cleanup of PCR	1240k	Fu 2013; simultaneous enrichment of ~1.2M SNPs and mtDNA	Fu 2013; simultaneous enrichment of ~1.2M SNPs and mtDNA	NextSeq 500	2x76, 2x7	6.69e-05	39.3	0.3061	74.6	0		na (<2x)			70.8	0.01	37	10	U
S11783.Y1.E1.L1	I11783	Fail	<2500.SNPs	failed library from a sample from a site with newly reported data	ANC-14		northern cemetery; Locus 02-201; Basket 2152	2550	650-550 BCE (based on pottery)	Achziv	Israel	33.0484	35.1028	cochlea	Jerusalem	75	Boston	robotic	Rohland 2018 (Dabney Buffer, silica beads)	Boston	ds	7.5	partial	Rohland 2015; silica coated magnetic beads and 7x volume PB (Qiagen) for cleanups, Bst2.0 in smaller volume, 100ul total PCR volume, higher primer concentration, SPRI cleanup of PCR	1240k	Fu 2013; simultaneous enrichment of ~1.2M SNPs and mtDNA	Fu 2013; simultaneous enrichment of ~1.2M SNPs and mtDNA	NextSeq 500	2x76, 2x7	4.19e-05	34.9	0.01527	63.2	0		na (<2x)			52.4	0.067	11	3	U
S11784.Y1.E1.L1	I11784	Fail	<2500.SNPs	failed library from a sample from a site with newly reported data	ANC-15		northern cemetery; Locus 02-201; Basket 2152	2550	650-550 BCE (based on pottery)	Achziv	Israel	33.0484	35.1028	cochlea	Jerusalem	75	Boston	robotic	Rohland 2018 (Dabney Buffer, silica beads)	Boston	ds	7.5	partial	Rohland 2015; silica coated magnetic beads and 7x volume PB (Qiagen) for cleanups, Bst2.0 in smaller volume, 100ul total PCR volume, higher primer concentration, SPRI cleanup of PCR	1240k	Fu 2013; simultaneous enrichment of ~1.2M SNPs and mtDNA	Fu 2013; simultaneous enrichment of ~1.2M SNPs and mtDNA	NextSeq 500	2x76, 2x7	5.07e-05	38.2	0.1456	68.9	0.0715		na (<2x)			62.3	0.022	15	3	U
S11785.Y1.E1.L1	I11785	Fail	<2500.SNPs	failed library from a sample from a site with newly reported data	ANC-16		northern cemetery; Locus 02-201; Basket 2152	2550	650-550 BCE (based on pottery)	Achziv	Israel	33.0484	35.1028	cochlea	Jerusalem	75	Boston	robotic	Rohland 2018 (Dabney Buffer, silica beads)	Boston	ds	7.5	partial	Rohland 2015; silica coated magnetic beads and 7x volume PB (Qiagen) for cleanups, Bst2.0 in smaller volume, 100ul total PCR volume, higher primer concentration, SPRI cleanup of PCR	1240k	Fu 2013; simultaneous enrichment of ~1.2M SNPs and mtDNA	Fu 2013; simultaneous enrichment of ~1.2M SNPs and mtDNA	NextSeq 500	2x76, 2x7	3.98e-05	42.8	0.24	73.6	0.05		na (<2x)			65.8	0.023	24	0	U
S11786.Y1.E1.L1	I11786	Fail	<2500.SNPs	failed library from a sample from a site with newly reported data	ANC-17		northern cemetery; Locus 02-201; Basket 2152	2550	650-550 BCE (based on pottery)	Achziv	Israel	33.0484	35.1028	cochlea	Jerusalem	75	Boston	robotic	Rohland 2018 (Dabney Buffer, silica beads)	Boston	ds	7.5	partial	Rohland 2015; silica coated magnetic beads and 7x volume PB (Qiagen) for cleanups, Bst2.0 in smaller volume, 100ul total PCR volume, higher primer concentration, SPRI cleanup of PCR	1240k	Fu 2013; simultaneous enrichment of ~1.2M SNPs and mtDNA	Fu 2013; simultaneous enrichment of ~1.2M SNPs and mtDNA	NextSeq 500	2x76, 2x7	3.03e-05	36.4	0.05631	54.9	0		na (<2x)			47.7	0.0655	5	2	U
S11787.Y1.E1.L1	I11787	Fail	2500.to.5000.SNPs, manual fail	failed library from a sample from a site with newly reported data	ANC-18		northern cemetery; Locus 02-201; Basket 2152	2550	650-550 BCE	Achziv	Israel	33.0484	35.1028	cochlea	Jerusalem	75	Boston	robotic	Rohland 2018 (Dabney Buffer, silica beads)	Boston	ds	7.5	partial	Rohland 2015; silica coated magnetic beads and 7x volume PB (Qiagen) for cleanups, Bst2.0 in smaller volume, 100ul total PCR volume, higher primer concentration, SPRI cleanup of PCR	1240k	Fu 2013; simultaneous enrichment of ~1.2M SNPs and mtDNA	Fu 2013; simultaneous enrichment of ~1.2M SNPs and mtDNA	NextSeq 500	2x76, 2x7	0.000136481	38.9	0.8124	44	0.2325		na (<2x)			47.3	0.2395	50	27	U
S11789.Y1.E1.L1	I11789	Fail	<2500.SNPs	failed library from a sample from a site with newly reported data	ANC-20		northern cemetery; Locus 02-201; Basket 2185	2550	650-550 BCE (based on pottery)	Achziv	Israel	33.0484	35.1028	cochlea	Jerusalem	75	Boston	robotic	Rohland 2018 (Dabney Buffer, silica beads)	Boston	ds	7.5	partial	Rohland 2015; silica coated magnetic beads and 7x volume PB (Qiagen) for cleanups, Bst2.0 in smaller volume, 100ul total PCR volume, higher primer concentration, SPRI cleanup of PCR	1240k	Fu 2013; simultaneous enrichment of ~1.2M SNPs and mtDNA	Fu 2013; simultaneous enrichment of ~1.2M SNPs and mtDNA	NextSeq 500	2x76, 2x7	4.38e-05	32.3	0.00688	57	0		na (<2x)			46.8	0.0445	2	0	U
S11790.Y1.E1.L1	I11790	Fail	damage=0.004, manual fail	failed library from a sample from a site with newly reported data	ANC-21		northern cemetery; Locus 02-201; Basket 2185	2550	650-550 BCE	Achziv	Israel	33.0484	35.1028	cochlea	Jerusalem	76	Boston	robotic	Rohland 2018 (Dabney Buffer, silica beads)	Boston	ds	7.6	partial	Rohland 2015; silica coated magnetic beads and 7x volume PB (Qiagen) for cleanups, Bst2.0 in smaller volume, 100ul total PCR volume, higher primer concentration, SPRI cleanup of PCR	1240k	Fu 2013; simultaneous enrichment of ~1.2M SNPs and mtDNA	Fu 2013; simultaneous enrichment of ~1.2M SNPs and mtDNA	NextSeq 500	2x76, 2x7	0.000147227	58.2	0.7468	63.8	0		na (<2x)			72.9	0.004	246	200	M
S11791.Y1.E1.L1	I11791	Fail	<2500.SNPs	failed library from a sample from a site with newly reported data	ANC-25		northern cemetery; Locus 02-201; Basket 2217	2550	650-550 BCE (based on pottery)	Achziv	Israel	33.0484	35.1028	cochlea	Jerusalem	74	Boston	robotic	Rohland 2018 (Dabney Buffer, silica beads)	Boston	ds	7.4	partial	Rohland 2015; silica coated magnetic beads and 7x volume PB (Qiagen) for cleanups, Bst2.0 in smaller volume, 100ul total PCR volume, higher primer concentration, SPRI cleanup of PCR	1240k	Fu 2013; simultaneous enrichment of ~1.2M SNPs and mtDNA	Fu 2013; simultaneous enrichment of ~1.2M SNPs and mtDNA	NextSeq 500	2x76, 2x7	4.09e-05	34.1	0.03259	60	0		na (<2x)			48.7	0.038	7	1	U
S11792.Y1.E1.L1	I11792	Fail	<2500.SNPs	failed library from a sample from a site with newly reported data	ANC-29		northern cemetery; Locus 02-201; Basket 2218	2550	650-550 BCE (based on pottery)	Achziv	Israel	33.0484	35.1028	cochlea	Jerusalem	75	Boston	robotic	Rohland 2018 (Dabney Buffer, silica beads)	Boston	ds	7.5	partial	Rohland 2015; silica coated magnetic beads and 7x volume PB (Qiagen) for cleanups, Bst2.0 in smaller volume, 100ul total PCR volume, higher primer concentration, SPRI cleanup of PCR	1240k	Fu 2013; simultaneous enrichment of ~1.2M SNPs and mtDNA	Fu 2013; simultaneous enrichment of ~1.2M SNPs and mtDNA	NextSeq 500	2x76, 2x7	3.1e-05	32.6	0.01189	98.5	0		na (<2x)			45.8	0.0315	0	0	U
S11793.Y1.E1.L1	I11793	Fail	<2500.SNPs	failed library from a sample from a site with newly reported data	ANC-30		northern cemetery; Locus 02-201; Basket 2218	2550	650-550 BCE (based on pottery)	Achziv	Israel	33.0484	35.1028	cochlea	Jerusalem	76	Boston	robotic	Rohland 2018 (Dabney Buffer, silica beads)	Boston	ds	7.6	partial	Rohland 2015; silica coated magnetic beads and 7x volume PB (Qiagen) for cleanups, Bst2.0 in smaller volume, 100ul total PCR volume, higher primer concentration, SPRI cleanup of PCR	1240k	Fu 2013; simultaneous enrichment of ~1.2M SNPs and mtDNA	Fu 2013; simultaneous enrichment of ~1.2M SNPs and mtDNA	NextSeq 500	2x76, 2x7	5.06e-05	47.2	0.1989	78.5	0.0455		na (<2x)			70.7	0.016	28	0	U
S11795.Y1.E1.L1	I11795	Fail	<2500.SNPs	failed library from a sample from a site with newly reported data	ANC-33		northern cemetery; Locus 02-202; Basket 2508	2700	850-650 BCE (based on pottery)	Achziv	Israel	33.0484	35.1028	cochlea	Boston	75	Boston	robotic	Rohland 2018 (Dabney Buffer, silica beads)	Boston	ds	7.5	partial	Rohland 2015; silica coated magnetic beads and 7x volume PB (Qiagen) for cleanups, Bst2.0 in smaller volume, 100ul total PCR volume, higher primer concentration, SPRI cleanup of PCR	1240k	Fu 2013; simultaneous enrichment of ~1.2M SNPs and mtDNA	Fu 2013; simultaneous enrichment of ~1.2M SNPs and mtDNA	NextSeq 500	2x76, 2x7	1.19e-05	31	0.02239	61.8	0		na (<2x)			55.9	0.0255	3	1	U
S11796.Y1.E1.L1	I11796	Fail	<2500.SNPs	failed library from a sample from a site with newly reported data	ANC-34		northern cemetery; Locus 02-202; Basket 2508	2700	850-650 BCE (based on pottery)	Achziv	Israel	33.0484	35.1028	cochlea	Boston	77	Boston	robotic	Rohland 2018 (Dabney Buffer, silica beads)	Boston	ds	7.7	partial	Rohland 2015; silica coated magnetic beads and 7x volume PB (Qiagen) for cleanups, Bst2.0 in smaller volume, 100ul total PCR volume, higher primer concentration, SPRI cleanup of PCR	1240k	Fu 2013; simultaneous enrichment of ~1.2M SNPs and mtDNA	Fu 2013; simultaneous enrichment of ~1.2M SNPs and mtDNA	NextSeq 500	2x76, 2x7	5.4e-05	34.9	0.009174	50.7	0		na (<2x)			48.1	0.018	4	1	U
S11797.Y1.E1.L1	I11797	Fail	<2500.SNPs	failed library from a sample from a site with newly reported data	ANC-35		northern cemetery; Locus 02-202; Basket 2454	2700	850-650 BCE (based on pottery)	Achziv	Israel	33.0484	35.1028	cochlea	Jerusalem	75	Boston	robotic	Rohland 2018 (Dabney Buffer, silica beads)	Boston	ds	7.5	partial	Rohland 2015; silica coated magnetic beads and 7x volume PB (Qiagen) for cleanups, Bst2.0 in smaller volume, 100ul total PCR volume, higher primer concentration, SPRI cleanup of PCR	1240k	Fu 2013; simultaneous enrichment of ~1.2M SNPs and mtDNA	Fu 2013; simultaneous enrichment of ~1.2M SNPs and mtDNA	NextSeq 500	2x76, 2x7	2.62e-05	32	0.01563	64.8	0		na (<2x)			55.5	0.02	4	0	U
S11798.Y1.E1.L1	I11798	Fail	<2500.SNPs	failed library from a sample from a site with newly reported data	ANC-39		northern cemetery; Locus 02-203; Basket 2522	2850	1000-800 BCE (based on pottery)	Achziv	Israel	33.0484	35.1028	cochlea	Jerusalem	76	Boston	robotic	Rohland 2018 (Dabney Buffer, silica beads)	Boston	ds	7.6	partial	Rohland 2015; silica coated magnetic beads and 7x volume PB (Qiagen) for cleanups, Bst2.0 in smaller volume, 100ul total PCR volume, higher primer concentration, SPRI cleanup of PCR	1240k	Fu 2013; simultaneous enrichment of ~1.2M SNPs and mtDNA	Fu 2013; simultaneous enrichment of ~1.2M SNPs and mtDNA	NextSeq 500	2x76, 2x7	8.55e-05	35.3	0.2811	41.6	0.302		na (<2x)			45.2	0.1715	44	1	U
S11799.Y1.E1.L1	I11799	Fail	<2500.SNPs	failed library from a sample from a site with newly reported data	ANC-40		northern cemetery; Locus 02-202; Basket 2675	2700	850-650 BCE (based on pottery)	Achziv	Israel	33.0484	35.1028	cochlea	Jerusalem	76	Boston	robotic	Rohland 2018 (Dabney Buffer, silica beads)	Boston	ds	7.6	partial	Rohland 2015; silica coated magnetic beads and 7x volume PB (Qiagen) for cleanups, Bst2.0 in smaller volume, 100ul total PCR volume, higher primer concentration, SPRI cleanup of PCR	1240k	Fu 2013; simultaneous enrichment of ~1.2M SNPs and mtDNA	Fu 2013; simultaneous enrichment of ~1.2M SNPs and mtDNA	NextSeq 500	2x76, 2x7	5.39e-05	34.8	0.02094	57.8	0		na (<2x)			50.4	0.0265	2	2	U
S11799.Y1.E2.L1	I11799	Fail	<500.SNPs, sexratio=0.083	failed library from a sample from a site with newly reported data	ANC-40		northern cemetery; Locus 02-202; Basket 2675	2700	850-650 BCE (based on pottery)	Achziv	Israel	33.0484	35.1028	cochlea	Jerusalem	76	Boston	robotic	Rohland 2018 (Dabney Buffer, silica beads)	Boston	ss	2.5	USER	Gansauge 2020	1240k	Fu 2013; simultaneous enrichment of ~1.2M SNPs and mtDNA	Fu 2013; simultaneous enrichment of ~1.2M SNPs and mtDNA	HiSeq X10	2x101, 2x8	0.00488301	77.7	0.03096	57	0	[0.162, 0.989]	na (<2x)	0.000168	186	50.1	0.025	11	1	U
S11801.Y1.E1.L1	I11801	Fail	<2500.SNPs	failed library from a sample from a site with newly reported data	ANC-43		northern cemetery; Locus 02-203; Basket 2522	2850	1000-800 BCE (based on pottery)	Achziv	Israel	33.0484	35.1028	cochlea	Jerusalem	77	Boston	robotic	Rohland 2018 (Dabney Buffer, silica beads)	Boston	ds	7.7	partial	Rohland 2015; silica coated magnetic beads and 7x volume PB (Qiagen) for cleanups, Bst2.0 in smaller volume, 100ul total PCR volume, higher primer concentration, SPRI cleanup of PCR	1240k	Fu 2013; simultaneous enrichment of ~1.2M SNPs and mtDNA	Fu 2013; simultaneous enrichment of ~1.2M SNPs and mtDNA	NextSeq 500	2x76, 2x7	5.12e-05	36.9	0.0417	69.1	0		na (<2x)			56.3	0.0315	12	2	U
S11802.Y1.E1.L1	I11802	Fail	<2500.SNPs	failed library from a sample from a site with newly reported data	ANC-45		southern cemetery; Locus 02-204; Basket 2598	2850	1000-800 BCE (based on pottery)	Achziv	Israel	33.0484	35.1028	cochlea	Jerusalem	80	Boston	robotic	Rohland 2018 (Dabney Buffer, silica beads)	Boston	ds	8	partial	Rohland 2015; silica coated magnetic beads and 7x volume PB (Qiagen) for cleanups, Bst2.0 in smaller volume, 100ul total PCR volume, higher primer concentration, SPRI cleanup of PCR	1240k	Fu 2013; simultaneous enrichment of ~1.2M SNPs and mtDNA	Fu 2013; simultaneous enrichment of ~1.2M SNPs and mtDNA	NextSeq 500	2x76, 2x7	2.49e-05	32	0.03663	55.2	0.125		na (<2x)			52.1	0.0495	6	0	U
S11803.Y1.E1.L1	I11803	Fail	<2500.SNPs	failed library from a sample from a site with newly reported data	ASC-1		southern cemetery; Locus 610; Basket 3179	2850	1000-800 BCE (based on pottery)	Achziv	Israel	33.0484	35.1028	cochlea	Jerusalem	77	Boston	robotic	Rohland 2018 (Dabney Buffer, silica beads)	Boston	ds	7.7	partial	Rohland 2015; silica coated magnetic beads and 7x volume PB (Qiagen) for cleanups, Bst2.0 in smaller volume, 100ul total PCR volume, higher primer concentration, SPRI cleanup of PCR	1240k	Fu 2013; simultaneous enrichment of ~1.2M SNPs and mtDNA	Fu 2013; simultaneous enrichment of ~1.2M SNPs and mtDNA	NextSeq 500	2x76, 2x7	3.74e-05	35.2	0.01159	64	0		na (<2x)			52.2	0.038	6	0	U
S11807.Y1.E1.L1	I11807	Fail	<2500.SNPs	failed library from a sample from a site with newly reported data	ASC-5		southern cemetery; Locus 610; Lab #14066	2850	1000-800 BCE (based on pottery)	Achziv	Israel	33.0484	35.1028	cochlea	Jerusalem	74	Boston	robotic	Rohland 2018 (Dabney Buffer, silica beads)	Boston	ds	7.4	partial	Rohland 2015; silica coated magnetic beads and 7x volume PB (Qiagen) for cleanups, Bst2.0 in smaller volume, 100ul total PCR volume, higher primer concentration, SPRI cleanup of PCR	1240k	Fu 2013; simultaneous enrichment of ~1.2M SNPs and mtDNA	Fu 2013; simultaneous enrichment of ~1.2M SNPs and mtDNA	NextSeq 500	2x76, 2x7	3.85e-05	35.7	0.01955	64.8	0		na (<2x)			53.8	0.0335	4	1	U
S12035.Y1.E1.L1	I12035	Fail	<2500.SNPs, damage=0.01	failed library from a sample from a site with newly reported data	S-EVA 11254		skull no5	2350	500-300 BCE	Can Marines	Spain	38.9847	1.53361	cranial bone	Boston	64	Boston	robotic	Rohland 2018 (Dabney Buffer, silica beads)	Boston	ds	6.4	partial	Rohland 2015; silica coated magnetic beads and 7x volume PB (Qiagen) for cleanups, Bst2.0 in smaller volume, 100ul total PCR volume, higher primer concentration, SPRI cleanup of PCR	1240k	Fu 2013; simultaneous enrichment of ~1.2M SNPs and mtDNA	Fu 2013; simultaneous enrichment of ~1.2M SNPs and mtDNA	NextSeq 500	2x76, 2x7	3.14e-05	48.5	0.1998	64.9	0		na (<2x)	0.000455	604	55.6	0.01	21	3	U
S12036.Y1.E1.L1	I12036	Fail	<2500.SNPs, damage=0.013	failed library from a sample from a site with newly reported data	S-EVA 11257		skull no8	2350	500-300 BCE	Can Marines	Spain	38.9847	1.53361	cranial bone	Boston	63	Boston	robotic	Rohland 2018 (Dabney Buffer, silica beads)	Boston	ds	6.3	partial	Rohland 2015; silica coated magnetic beads and 7x volume PB (Qiagen) for cleanups, Bst2.0 in smaller volume, 100ul total PCR volume, higher primer concentration, SPRI cleanup of PCR	1240k	Fu 2013; simultaneous enrichment of ~1.2M SNPs and mtDNA	Fu 2013; simultaneous enrichment of ~1.2M SNPs and mtDNA	NextSeq 500	2x76, 2x7	0.000107087	40.6	0.1082	71.7	0		na (<2x)	0.000284	374	60.5	0.013	13	3	U
S12037.Y1.E1.L1	I12037	Fail	<2500.SNPs, damage=0.009	failed library from a sample from a site with newly reported data	S-EVA 11264		skull no15	2350	500-300 BCE	Can Marines	Spain	38.9847	1.53361	cranial bone	Boston	64	Boston	robotic	Rohland 2018 (Dabney Buffer, silica beads)	Boston	ds	6.4	partial	Rohland 2015; silica coated magnetic beads and 7x volume PB (Qiagen) for cleanups, Bst2.0 in smaller volume, 100ul total PCR volume, higher primer concentration, SPRI cleanup of PCR	1240k	Fu 2013; simultaneous enrichment of ~1.2M SNPs and mtDNA	Fu 2013; simultaneous enrichment of ~1.2M SNPs and mtDNA	NextSeq 500	2x76, 2x7	8.32e-05	41.8	0.5722	67.7	0		na (<2x)	0.001571	2064	65.6	0.009	67	3	U
S12038.Y1.E1.L1	I12038	Fail	<2500.SNPs, damage=0	failed library from a sample from a site with newly reported data	S-EVA 11266		skull no17	2350	500-300 BCE	Can Marines	Spain	38.9847	1.53361	cranial bone	Boston	74	Boston	robotic	Rohland 2018 (Dabney Buffer, silica beads)	Boston	ds	7.4	partial	Rohland 2015; silica coated magnetic beads and 7x volume PB (Qiagen) for cleanups, Bst2.0 in smaller volume, 100ul total PCR volume, higher primer concentration, SPRI cleanup of PCR	1240k	Fu 2013; simultaneous enrichment of ~1.2M SNPs and mtDNA	Fu 2013; simultaneous enrichment of ~1.2M SNPs and mtDNA	NextSeq 500	2x76, 2x7	9.66e-05	58.7	0.01322	36.5	0		na (<2x)	3.6e-05	46	63.4	0	1	0	U
S12039.Y1.E1.L1	I12039	Fail	<2500.SNPs, damage=0.015	failed library from a sample from a site with newly reported data	S-EVA 11267		skull no18	2350	500-300 BCE	Can Marines	Spain	38.9847	1.53361	cranial bone	Boston	77	Boston	robotic	Rohland 2018 (Dabney Buffer, silica beads)	Boston	ds	7.7	partial	Rohland 2015; silica coated magnetic beads and 7x volume PB (Qiagen) for cleanups, Bst2.0 in smaller volume, 100ul total PCR volume, higher primer concentration, SPRI cleanup of PCR	1240k	Fu 2013; simultaneous enrichment of ~1.2M SNPs and mtDNA	Fu 2013; simultaneous enrichment of ~1.2M SNPs and mtDNA	NextSeq 500	2x76, 2x7	4.58e-05	35.2	0.08474	63.8	0		na (<2x)	0.000279	366	57.1	0.015	3	3	U
S12040.Y1.E1.L1	I12040	Fail	<2500.SNPs, damage=0.013	failed library from a sample from a site with newly reported data	S-EVA 11269		skull no20	2350	500-300 BCE	Can Marines	Spain	38.9847	1.53361	cranial bone	Boston	58	Boston	robotic	Rohland 2018 (Dabney Buffer, silica beads)	Boston	ds	5.8	partial	Rohland 2015; silica coated magnetic beads and 7x volume PB (Qiagen) for cleanups, Bst2.0 in smaller volume, 100ul total PCR volume, higher primer concentration, SPRI cleanup of PCR	1240k	Fu 2013; simultaneous enrichment of ~1.2M SNPs and mtDNA	Fu 2013; simultaneous enrichment of ~1.2M SNPs and mtDNA	NextSeq 500	2x76, 2x7	1e-05	31	0.04659	59.4	0		na (<2x)	0.00017	226	57.7	0.013	3	2	U
S12041.Y1.E1.L1	I12041	Fail	<2500.SNPs	failed library from a sample from a site with newly reported data	S-EVA 11276		skull no27	2350	500-300 BCE	Can Marines	Spain	38.9847	1.53361	cranial bone	Boston	71	Boston	robotic	Rohland 2018 (Dabney Buffer, silica beads)	Boston	ds	7.1	partial	Rohland 2015; silica coated magnetic beads and 7x volume PB (Qiagen) for cleanups, Bst2.0 in smaller volume, 100ul total PCR volume, higher primer concentration, SPRI cleanup of PCR	1240k	Fu 2013; simultaneous enrichment of ~1.2M SNPs and mtDNA	Fu 2013; simultaneous enrichment of ~1.2M SNPs and mtDNA	NextSeq 500	2x76, 2x7	5.19e-05	39.7	1.367	59.8	0.067		na (<2x)	0.000795	1061	58.7	0.087	19	14	U
S12043.Y1.E1.L1	I12043	Fail	<2500.SNPs	failed library from a sample from a site with newly reported data	S-EVA 11440		UE 98 (campaña 2007), Femur right	2301	700-1 BCE	Puig des Molins	Spain	38.9072	1.42944	long bone	Boston	60	Boston	robotic	Rohland 2018 (Dabney Buffer, silica beads)	Boston	ds	6	partial	Rohland 2015; silica coated magnetic beads and 7x volume PB (Qiagen) for cleanups, Bst2.0 in smaller volume, 100ul total PCR volume, higher primer concentration, SPRI cleanup of PCR	1240k	Fu 2013; simultaneous enrichment of ~1.2M SNPs and mtDNA	Fu 2013; simultaneous enrichment of ~1.2M SNPs and mtDNA	NextSeq 500	2x76, 2x7	4.73e-05	32.2	0.2667	51.4	0		na (<2x)	0.000454	602	52.5	0.072	14	9	U
S12044.Y1.E1.L1	I12044	Fail	2500.to.5000.SNPs, sex.intermediate:Y/ (X+Y=0.32, damage=0.016	failed library from a sample from a site with newly reported data	S-EVA 11456		Hipogeo 3, Ind II, humerus	2301	700-1 BCE	Puig des Molins	Spain	38.9072	1.42944	long bone	Boston	63	Boston	robotic	Rohland 2018 (Dabney Buffer, silica beads)	Boston	ds	6.3	partial	Rohland 2015; silica coated magnetic beads and 7x volume PB (Qiagen) for cleanups, Bst2.0 in smaller volume, 100ul total PCR volume, higher primer concentration, SPRI cleanup of PCR	1240k	Fu 2013; simultaneous enrichment of ~1.2M SNPs and mtDNA	Fu 2013; simultaneous enrichment of ~1.2M SNPs and mtDNA	NextSeq 500	2x76, 2x7	0.000173657	44.2	1.58	58.6	0.109		na (<2x)	0.003792	5029	70	0.016	115	53	M
S12045.Y1.E1.L1	I12045	Fail	<2500.SNPs, damage=0.014	failed library from a sample from a site with newly reported data	S-EVA 11462		Hipogeo 7, Ind III, humerus	2301	700-1 BCE	Puig des Molins	Spain	38.9072	1.42944	long bone	Boston	54	Boston	robotic	Rohland 2018 (Dabney Buffer, silica beads)	Boston	ds	5.4	partial	Rohland 2015; silica coated magnetic beads and 7x volume PB (Qiagen) for cleanups, Bst2.0 in smaller volume, 100ul total PCR volume, higher primer concentration, SPRI cleanup of PCR	1240k	Fu 2013; simultaneous enrichment of ~1.2M SNPs and mtDNA	Fu 2013; simultaneous enrichment of ~1.2M SNPs and mtDNA	NextSeq 500	2x76, 2x7	7.53e-05	44.1	0.1553	69.5	0		na (<2x)	0.000612	800	62.1	0.014	12	6	U
S12046.Y1.E1.L1	I12046	Fail	2500.to.5000.SNPs, sexratio:Y/ (X+Y=0.19	failed library from a sample from a site with newly reported data	S-EVA 11464		Hipogeo 7, Ind V, humerus	2301	700-1 BCE	Puig des Molins	Spain	38.9072	1.42944	long bone	Boston	53	Boston	robotic	Rohland 2018 (Dabney Buffer, silica beads)	Boston	ds	5.3	partial	Rohland 2015; silica coated magnetic beads and 7x volume PB (Qiagen) for cleanups, Bst2.0 in smaller volume, 100ul total PCR volume, higher primer concentration, SPRI cleanup of PCR	1240k	Fu 2013; simultaneous enrichment of ~1.2M SNPs and mtDNA	Fu 2013; simultaneous enrichment of ~1.2M SNPs and mtDNA	NextSeq 500	2x76, 2x7	9.89e-05	45.4	0.3083	61.5	0		na (<2x)	0.002667	3518	65.6	0.047	105	25	U
S12638.Y1.E1.L1	I12638	Fail	<2500 SNPs	failed library from a sample from a site with newly reported data	NecMon US142B			2500	700-400 BCE	Lilybaeum-Necropoli Monumentale	Italy	37.885	12.475	long bone	Boston	72	Boston	robotic	Rohland 2018 (Dabney Buffer, silica beads)	Boston	ds	7.2	partial	Rohland 2015; silica coated magnetic beads and 7x volume PB (Qiagen) for cleanups, Bst2.0 in smaller volume, 100ul total PCR volume, higher primer concentration, SPRI cleanup of PCR	1240k	Fu 2013; simultaneous enrichment of ~1.2M SNPs and mtDNA	Fu 2013; simultaneous enrichment of ~1.2M SNPs and mtDNA	NextSeq 500	2x76, 2x7	0.00129767	46.9	0.6043	49.3	0	[0.652,0.985]	na (<2x)	0.002	2485	58.2	0.003	87	3	U
S12806.E1.L1	I12806	Fail	<2500 SNPs	failed library from a sample from a site with newly reported data	CHIN'08 INC 16			2450	600-400 BCE	Solar Los Chinchorros	Spain	36.5131	-6.2814	bone	Boston		Boston	manual	Dabney 2013, Korlevic 2015	Boston	ds		partial	Rohland 2015; silica coated magnetic beads and 7x volume PB (Qiagen) for cleanups, Bst2.0 in smaller volume, 100ul total PCR volume, higher primer concentration, SPRI cleanup of PCR	1240k	Fu 2013; simultaneous enrichment of ~1.2M SNPs and mtDNA	Fu 2013; simultaneous enrichment of ~1.2M SNPs and mtDNA	NextSeq 500	2x76, 2x7	6.1e-05	39.3	0.2575	50.8	0.15	[0.940,1.000]	na (<2x)	0	398	61.7	0.028	17	2	U
S12807.E1.L1	I12807	Fail	<2500 SNPs	failed library from a sample from a site with newly reported data	TA 95 EF-3			2150	300-100 BCE	Teatro Andalucía	Spain	36.5314	-6.2975	tooth	Boston		Boston	manual	Dabney 2013, Korlevic 2015	Boston	ds		partial	Rohland 2015; silica coated magnetic beads and 7x volume PB (Qiagen) for cleanups, Bst2.0 in smaller volume, 100ul total PCR volume, higher primer concentration, SPRI cleanup of PCR	1240k	Fu 2013; simultaneous enrichment of ~1.2M SNPs and mtDNA	Fu 2013; simultaneous enrichment of ~1.2M SNPs and mtDNA	NextSeq 500	2x76, 2x7	6.68e-05	45.1	38.13	55.6	0.126	[0.985,0.999]	H42	0.001	1303	58.6	0.111	39	9	U
S12845.Y1.E1.L1	I12845	Fail	<2500 SNPs	failed library from a sample from a site with newly reported data	Lilibeo 9			2500	700-400 BCE	Lilybaeum	Italy	37.8001	12.4295	cochlea	Boston	74	Boston	robotic	Rohland 2018 (Dabney Buffer, silica beads)	Boston	ds	7.4	partial	Rohland 2015; silica coated magnetic beads and 7x volume PB (Qiagen) for cleanups, Bst2.0 in smaller volume, 100ul total PCR volume, higher primer concentration, SPRI cleanup of PCR	1240k	Fu 2013; simultaneous enrichment of ~1.2M SNPs and mtDNA	Fu 2013; simultaneous enrichment of ~1.2M SNPs and mtDNA	NextSeq 500	2x76, 2x7	0.000100012	44.8	0.4151	52.9	0.011	[0.446,0.916]	na (<2x)	0.001	1516	58.5	0.024	48	1	U
S13123.L1	I13123	Fail	<2500 SNPs	failed library from a sample from a site with newly reported data	BAU_1			3650	3000-400 BCE	Baucina-Monte Falcone	Italy	37.9252	13.5364	tooth	Florence			Florence		Florence	ds				1240k	Fu 2013; simultaneous enrichment of ~1.2M SNPs and mtDNA	Fu 2013; simultaneous enrichment of ~1.2M SNPs and mtDNA	NextSeq 500	2x76, 2x7			9.202	55.8	0.417	[0.703,0.836]	H33	0.002	1947	60.2	0.399	39	24	U
S13124.L1	I13124	Fail	<2500 SNPs	failed library from a sample from a site with newly reported data	BAU_2			3650	3000-400 BCE	Baucina-Monte Falcone	Italy	37.9252	13.5364	tooth	Florence			Florence		Florence	ds				1240k	Fu 2013; simultaneous enrichment of ~1.2M SNPs and mtDNA	Fu 2013; simultaneous enrichment of ~1.2M SNPs and mtDNA	NextSeq 500	2x76, 2x7			0.03784	57	0.2	[0.510,0.995]	na (<2x)	0	68	51.3	0.103	4	0	U
S13127.L1	I13127	Fail	mt.contam<0.7	failed library from a sample from a site with newly reported data	BAU_5			3650	3000-400 BCE	Baucina-Monte Falcone	Italy	37.9252	13.5364	tooth	Florence			Florence		Florence	ds				1240k	Fu 2013; simultaneous enrichment of ~1.2M SNPs and mtDNA	Fu 2013; simultaneous enrichment of ~1.2M SNPs and mtDNA	NextSeq 500	2x76, 2x7			1.242	53.6	0.455	[0.493,0.713]	na (<2x)	0.005	4852	55.8	0.432	163	6	F
S13129.L1	I13129	Fail	<2500 SNPs	failed library from a sample from a site with newly reported data	BAU_7			3650	3000-400 BCE	Baucina-Monte Falcone	Italy	37.9252	13.5364	tooth	Florence			Florence		Florence	ds				1240k	Fu 2013; simultaneous enrichment of ~1.2M SNPs and mtDNA	Fu 2013; simultaneous enrichment of ~1.2M SNPs and mtDNA	NextSeq 500	2x76, 2x7			1.45	53.5	0.438	[0.562,0.762]	na (<2x)	0.001	1133	56.9	0.372	21	11	U
S13130.L1	I13130	Fail	<2500 SNPs	failed library from a sample from a site with newly reported data	BAU_8			3650	3000-400 BCE	Baucina-Monte Falcone	Italy	37.9252	13.5364	tooth	Florence			Florence		Florence	ds				1240k	Fu 2013; simultaneous enrichment of ~1.2M SNPs and mtDNA	Fu 2013; simultaneous enrichment of ~1.2M SNPs and mtDNA	NextSeq 500	2x76, 2x7			0.2691	74.3	0	[0.479,0.971]	na (<2x)	0	183	74.6	0.012	6	2	U
S13131.L1	I13131	Fail	<2500 SNPs	failed library from a sample from a site with newly reported data	BAU_9			3650	3000-400 BCE	Baucina-Monte Falcone	Italy	37.9252	13.5364	tooth	Florence			Florence		Florence	ds				1240k	Fu 2013; simultaneous enrichment of ~1.2M SNPs and mtDNA	Fu 2013; simultaneous enrichment of ~1.2M SNPs and mtDNA	NextSeq 500	2x76, 2x7			12.26	57.9	0.43	[0.896,0.963]	T2b32	0.002	2400	62	0.386	90	0	U
S13132.L1	I13132	Fail	<2500 SNPs	failed library from a sample from a site with newly reported data	BAU_10			3650	3000-400 BCE	Baucina-Monte Falcone	Italy	37.9252	13.5364	tooth	Florence			Florence		Florence	ds				1240k	Fu 2013; simultaneous enrichment of ~1.2M SNPs and mtDNA	Fu 2013; simultaneous enrichment of ~1.2M SNPs and mtDNA	NextSeq 500	2x76, 2x7			0.1121	56.3	0.331	[0.404,0.918]	na (<2x)	0	350	70	0.085	8	2	U
S13138.L1	I13138	Fail	<2500 SNPs	failed library from a sample from a site with newly reported data	BAU_15			3650	3000-400 BCE	Baucina-Monte Falcone	Italy	37.9252	13.5364	tooth	Florence			Florence		Florence	ds				1240k	Fu 2013; simultaneous enrichment of ~1.2M SNPs and mtDNA	Fu 2013; simultaneous enrichment of ~1.2M SNPs and mtDNA	NextSeq 500	2x76, 2x7			0.06385	52.9	0.35	[0.412,0.994]	na (<2x)	0	221	63.4	0.06	5	1	U
S13141.L1	I13141	Fail	<2500 SNPs	failed library from a sample from a site with newly reported data	BAU_18			3650	3000-400 BCE	Baucina-Monte Falcone	Italy	37.9252	13.5364	tooth	Florence			Florence		Florence	ds				1240k	Fu 2013; simultaneous enrichment of ~1.2M SNPs and mtDNA	Fu 2013; simultaneous enrichment of ~1.2M SNPs and mtDNA	NextSeq 500	2x76, 2x7			0.021	58	0.5	[0.028,0.979]	na (<2x)	0	87	55.6	0.054	1	2	U
S14884.Y1.E1.L1	I14884	Fail	<2500.SNPs	failed library from a sample from a site with newly reported data	S-EVA 11274		skull no25	2350	500-300 BCE	Can Marines	Spain	38.9847	1.53361	cranial bone	Boston	41	Boston	robotic	Rohland 2018 (Dabney Buffer, silica beads)	Boston	ds	8.2	partial	Rohland 2015; silica coated magnetic beads and 7x volume PB (Qiagen) for cleanups, Bst2.0 in smaller volume, 100ul total PCR volume, higher primer concentration, SPRI cleanup of PCR	1240k	Fu 2013; simultaneous enrichment of ~1.2M SNPs and mtDNA	Fu 2013; simultaneous enrichment of ~1.2M SNPs and mtDNA	NextSeq 500	2x76, 2x7	2.5e-05	32	0.04249	64	0	[0.308,0.992]	na (<2x)	0	217	56.7	0.01	5	1	U
S14885.Y1.E1.L1	I14885	Fail	<2500.SNPs	failed library from a sample from a site with newly reported data	S-EVA 11253		skull no4	2350	500-300 BCE	Can Marines	Spain	38.9847	1.53361	cranial bone	Boston	30	Boston	robotic	Rohland 2018 (Dabney Buffer, silica beads)	Boston	ds	6	partial	Rohland 2015; silica coated magnetic beads and 7x volume PB (Qiagen) for cleanups, Bst2.0 in smaller volume, 100ul total PCR volume, higher primer concentration, SPRI cleanup of PCR	1240k	Fu 2013; simultaneous enrichment of ~1.2M SNPs and mtDNA	Fu 2013; simultaneous enrichment of ~1.2M SNPs and mtDNA	NextSeq 500	2x76, 2x7	3.49e-05	31.5	0.06391	70.6	0	[0.518,0.995]	na (<2x)	0	100	53.9	0.018	2	1	U
S14886.Y1.E1.L1	I14886	Fail	<2500.SNPs	failed library from a sample from a site with newly reported data	S-EVA 11277		skull no28	2350	500-300 BCE	Can Marines	Spain	38.9847	1.53361	cranial bone	Boston	38	Boston	robotic	Rohland 2018 (Dabney Buffer, silica beads)	Boston	ds	7.6	partial	Rohland 2015; silica coated magnetic beads and 7x volume PB (Qiagen) for cleanups, Bst2.0 in smaller volume, 100ul total PCR volume, higher primer concentration, SPRI cleanup of PCR	1240k	Fu 2013; simultaneous enrichment of ~1.2M SNPs and mtDNA	Fu 2013; simultaneous enrichment of ~1.2M SNPs and mtDNA	NextSeq 500	2x76, 2x7	4.29e-05	32.4	0.0131	54.2	0	[0.027,0.978]	na (<2x)	0	43	49.6	0.019	1	0	U
S14887.Y1.E1.L1	I14887	Fail	<2500.SNPs	failed library from a sample from a site with newly reported data	S-EVA 11438		UE 66 (campaña 2007)	2301	700-1 BCE	Puig des Molins	Spain	38.9072	1.42944	humerus	Boston	30	Boston	robotic	Rohland 2018 (Dabney Buffer, silica beads)	Boston	ds	6	partial	Rohland 2015; silica coated magnetic beads and 7x volume PB (Qiagen) for cleanups, Bst2.0 in smaller volume, 100ul total PCR volume, higher primer concentration, SPRI cleanup of PCR	1240k	Fu 2013; simultaneous enrichment of ~1.2M SNPs and mtDNA	Fu 2013; simultaneous enrichment of ~1.2M SNPs and mtDNA	NextSeq 500	2x76, 2x7	3.38e-05	33	0.05782	53.2	0.272	[0.319,0.993]	na (<2x)	0	556	53.5	0.065	5	5	U
S14888.Y1.E1.L1	I14888	Fail	<2500.SNPs	failed library from a sample from a site with newly reported data	S-EVA 11416		PM'05, subsuelo, inhumación 4	2301	700-1 BCE	Puig des Molins	Spain	38.9072	1.42944	humerus	Boston	34	Boston	robotic	Rohland 2018 (Dabney Buffer, silica beads)	Boston	ds	6.8	partial	Rohland 2015; silica coated magnetic beads and 7x volume PB (Qiagen) for cleanups, Bst2.0 in smaller volume, 100ul total PCR volume, higher primer concentration, SPRI cleanup of PCR	1240k	Fu 2013; simultaneous enrichment of ~1.2M SNPs and mtDNA	Fu 2013; simultaneous enrichment of ~1.2M SNPs and mtDNA	NextSeq 500	2x76, 2x7	4.47e-05	31.6	0.05655	66.9	0	[0.351,0.993]	na (<2x)	0	235	54	0.02	10	1	U
S14890.Y1.E1.L1	I14890	Fail	<2500.SNPs	failed library from a sample from a site with newly reported data	S-EVA 11473		Hipogeo 8, Ind IX	2301	700-1 BCE	Puig des Molins	Spain	38.9072	1.42944	long bone	Boston	35	Boston	robotic	Rohland 2018 (Dabney Buffer, silica beads)	Boston	ds	7	partial	Rohland 2015; silica coated magnetic beads and 7x volume PB (Qiagen) for cleanups, Bst2.0 in smaller volume, 100ul total PCR volume, higher primer concentration, SPRI cleanup of PCR	1240k	Fu 2013; simultaneous enrichment of ~1.2M SNPs and mtDNA	Fu 2013; simultaneous enrichment of ~1.2M SNPs and mtDNA	NextSeq 500	2x76, 2x7	8.89e-06	36	0.1037	57.3	0.056	[0.365,0.994]	na (<2x)	0	393	54.9	0.081	6	4	U
S14892.Y1.E1.L1	I14892	Fail	<2500.SNPs	failed library from a sample from a site with newly reported data	S-EVA 11469		Hipogeo 8, Ind V	2301	700-1 BCE	Puig des Molins	Spain	38.9072	1.42944	long bone	Boston	36	Boston	robotic	Rohland 2018 (Dabney Buffer, silica beads)	Boston	ds	7.2	partial	Rohland 2015; silica coated magnetic beads and 7x volume PB (Qiagen) for cleanups, Bst2.0 in smaller volume, 100ul total PCR volume, higher primer concentration, SPRI cleanup of PCR	1240k	Fu 2013; simultaneous enrichment of ~1.2M SNPs and mtDNA	Fu 2013; simultaneous enrichment of ~1.2M SNPs and mtDNA	NextSeq 500	2x76, 2x7	5.76e-05	32.2	0.3836	61.7	0.06	[0.821,0.999]	na (<2x)	0.001	1419	57	0.106	29	15	U
S14893.Y1.E1.L1	I14893	Fail	sexratio=0.155	failed library from a sample from a site with newly reported data	S-EVA 11455		Hipogeo 3, Individuo I	2301	700-1 BCE	Puig des Molins	Spain	38.9072	1.42944	humerus	Boston	37	Boston	robotic	Rohland 2018 (Dabney Buffer, silica beads)	Boston	ds	7.4	partial	Rohland 2015; silica coated magnetic beads and 7x volume PB (Qiagen) for cleanups, Bst2.0 in smaller volume, 100ul total PCR volume, higher primer concentration, SPRI cleanup of PCR	1240k	Fu 2013; simultaneous enrichment of ~1.2M SNPs and mtDNA	Fu 2013; simultaneous enrichment of ~1.2M SNPs and mtDNA	NextSeq 500	2x76, 2x7	0.000139395	43.8	1.91	60.1	0.099	[0.542,0.865]	na (<2x)	0.005	6604	71.1	0.043	174	32	U
S14894.Y1.E1.L1	I14894	Fail	<2500.SNPs	failed library from a sample from a site with newly reported data	S-EVA 11471		Hipogeo 8, Ind VII	2301	700-1 BCE	Puig des Molins	Spain	38.9072	1.42944	humerus	Boston	35	Boston	robotic	Rohland 2018 (Dabney Buffer, silica beads)	Boston	ds	7	partial	Rohland 2015; silica coated magnetic beads and 7x volume PB (Qiagen) for cleanups, Bst2.0 in smaller volume, 100ul total PCR volume, higher primer concentration, SPRI cleanup of PCR	1240k	Fu 2013; simultaneous enrichment of ~1.2M SNPs and mtDNA	Fu 2013; simultaneous enrichment of ~1.2M SNPs and mtDNA	NextSeq 500	2x76, 2x7		0	0.01334	55.2	0	[0.029,0.976]	na (<2x)	0	77	49.9	0.013	2	1	U
S14895.Y1.E1.L1	I14895	Fail	<2500.SNPs	failed library from a sample from a site with newly reported data	S-EVA 11459		Hipogeo 4, Ind III	2301	700-1 BCE	Puig des Molins	Spain	38.9072	1.42944	femur	Boston	31	Boston	robotic	Rohland 2018 (Dabney Buffer, silica beads)	Boston	ds	6.2	partial	Rohland 2015; silica coated magnetic beads and 7x volume PB (Qiagen) for cleanups, Bst2.0 in smaller volume, 100ul total PCR volume, higher primer concentration, SPRI cleanup of PCR	1240k	Fu 2013; simultaneous enrichment of ~1.2M SNPs and mtDNA	Fu 2013; simultaneous enrichment of ~1.2M SNPs and mtDNA	NextSeq 500	2x76, 2x7	7.6e-05	33.2	0.01805	59.8	0	[0.089,0.986]	na (<2x)	0	79	45.8	0.048	1	1	U
S14896.Y1.E1.L1	I14896	Fail	<2500.SNPs	failed library from a sample from a site with newly reported data	S-EVA 11442		UE 66, (campaña 2006)	2301	700-1 BCE	Puig des Molins	Spain	38.9072	1.42944	femur	Boston	34	Boston	robotic	Rohland 2018 (Dabney Buffer, silica beads)	Boston	ds	6.8	partial	Rohland 2015; silica coated magnetic beads and 7x volume PB (Qiagen) for cleanups, Bst2.0 in smaller volume, 100ul total PCR volume, higher primer concentration, SPRI cleanup of PCR	1240k	Fu 2013; simultaneous enrichment of ~1.2M SNPs and mtDNA	Fu 2013; simultaneous enrichment of ~1.2M SNPs and mtDNA	NextSeq 500	2x76, 2x7	4.96e-05	31.5	0.09077	62.7	0	[0.454,0.995]	na (<2x)	0	345	57.1	0.022	7	4	U
S18186.Y1.E1.L1	I18186	Fail	2500.to.5000.SNPs, damage=0.007	failed library from a sample from a site with newly reported data	1935/4VILL/T58/9			2350	500-300 BCE	Villaricos	Spain	37.247	-1.7768	tooth	Boston	33	Boston	robotic	Rohland 2018 (Dabney Buffer, silica beads)	Boston	ds	6.6	partial	Rohland 2015; silica coated magnetic beads and 7x volume PB (Qiagen) for cleanups, Bst2.0 in smaller volume, 100ul total PCR volume, higher primer concentration, SPRI cleanup of PCR	1240k	Fu 2013; simultaneous enrichment of ~1.2M SNPs and mtDNA	Fu 2013; simultaneous enrichment of ~1.2M SNPs and mtDNA	HiSeq X10	2x101, 2x7	0.000717626	74.1	0.5775	72.5	0.017	[0.700, 0.982]	na (<2x)	0.004	4152	81.9	0.007	105	48	M
S18188.Y1.E1.L1	I18188	Fail	<2500.SNPs, damage=0.025	failed library from a sample from a site with newly reported data	1935/4VILL/T251-I/1			2350	500-300 BCE	Villaricos	Spain	37.247	-1.7768	tooth	Boston	38	Boston	robotic	Rohland 2018 (Dabney Buffer, silica beads)	Boston	ds	7.6	partial	Rohland 2015; silica coated magnetic beads and 7x volume PB (Qiagen) for cleanups, Bst2.0 in smaller volume, 100ul total PCR volume, higher primer concentration, SPRI cleanup of PCR	1240k	Fu 2013; simultaneous enrichment of ~1.2M SNPs and mtDNA	Fu 2013; simultaneous enrichment of ~1.2M SNPs and mtDNA	HiSeq X10	2x101, 2x7	0.000136029	60.1	0.01605	53.2	0	[0.027, 0.976]	na (<2x)	0	104	60.6	0.025	9	1	U
S18190.Y1.E1.L1	I18190	Fail	<2500.SNPs, damage=0.015	failed library from a sample from a site with newly reported data	1935/4VILL/T677-IX/12			2350	500-300 BCE	Villaricos	Spain	37.247	-1.7768	tooth	Boston	35	Boston	robotic	Rohland 2018 (Dabney Buffer, silica beads)	Boston	ds	7	partial	Rohland 2015; silica coated magnetic beads and 7x volume PB (Qiagen) for cleanups, Bst2.0 in smaller volume, 100ul total PCR volume, higher primer concentration, SPRI cleanup of PCR	1240k	Fu 2013; simultaneous enrichment of ~1.2M SNPs and mtDNA	Fu 2013; simultaneous enrichment of ~1.2M SNPs and mtDNA	HiSeq X10	2x101, 2x7	0.000136065	59.3	0.04865	73.3	0	[0.411, 0.994]	na (<2x)	0.001	647	62.2	0.015	20	10	U
S18192.Y1.E1.L1	I18192	Fail	<2500.SNPs	failed library from a sample from a site with newly reported data	1935/4VILL/T2/1			2350	500-300 BCE	Villaricos	Spain	37.247	-1.7768	tooth	Boston	39	Boston	robotic	Rohland 2018 (Dabney Buffer, silica beads)	Boston	ds	7.8	partial	Rohland 2015; silica coated magnetic beads and 7x volume PB (Qiagen) for cleanups, Bst2.0 in smaller volume, 100ul total PCR volume, higher primer concentration, SPRI cleanup of PCR	1240k	Fu 2013; simultaneous enrichment of ~1.2M SNPs and mtDNA	Fu 2013; simultaneous enrichment of ~1.2M SNPs and mtDNA	HiSeq X10	2x101, 2x7	0.000420215	49.2	0.1219	47	0.192	[0.468, 0.995]	na (<2x)	0.001	856	48.5	0.124	27	4	U
S18196.Y1.E1.L1	I18196	Fail	<2500.SNPs, damage=0.013	failed library from a sample from a site with newly reported data	1935/4VILL/T67/2			2350	500-300 BCE	Villaricos	Spain	37.247	-1.7768	tooth	Boston	37	Boston	robotic	Rohland 2018 (Dabney Buffer, silica beads)	Boston	ds	7.4	partial	Rohland 2015; silica coated magnetic beads and 7x volume PB (Qiagen) for cleanups, Bst2.0 in smaller volume, 100ul total PCR volume, higher primer concentration, SPRI cleanup of PCR	1240k	Fu 2013; simultaneous enrichment of ~1.2M SNPs and mtDNA	Fu 2013; simultaneous enrichment of ~1.2M SNPs and mtDNA	HiSeq X10	2x101, 2x7	0.000418034	65.2	0.3729	57.2	0.022	[0.587, 0.997]	na (<2x)	0.002	1756	80	0.013	36	11	U
S18197.Y1.E1.L1	I18197	Fail	<2500.SNPs, damage=0.015	failed library from a sample from a site with newly reported data	1935/4VILL/T252/2			2350	500-300 BCE	Villaricos	Spain	37.247	-1.7768	tooth	Boston	39	Boston	robotic	Rohland 2018 (Dabney Buffer, silica beads)	Boston	ds	7.8	partial	Rohland 2015; silica coated magnetic beads and 7x volume PB (Qiagen) for cleanups, Bst2.0 in smaller volume, 100ul total PCR volume, higher primer concentration, SPRI cleanup of PCR	1240k	Fu 2013; simultaneous enrichment of ~1.2M SNPs and mtDNA	Fu 2013; simultaneous enrichment of ~1.2M SNPs and mtDNA	HiSeq X10	2x101, 2x7	0.00021817	62.7	0.04358	65.6	0	[0.505, 0.996]	na (<2x)	0.001	537	64.3	0.015	8	3	U
S19172.Y1.E2.L1	I19172	Fail	<2500.SNPs, mtmatchmax=0.850	failed library from a sample from a site with newly reported data	Lilibeo 6b			2500	700-400 BCE	Lilybaeum	Italy	37.8001	12.4295	tooth	Boston	38	Boston	robotic	Rohland 2018 (Dabney Buffer, silica beads)	Boston	ss	7.6	USER	Gansauge 2020	1240k	Fu 2013; simultaneous enrichment of ~1.2M SNPs and mtDNA	Fu 2013; simultaneous enrichment of ~1.2M SNPs and mtDNA	HiSeq X10	2x101, 2x8	0.00102093	43.2	2.079	52.5	0.253	[0.589, 0.857]	H	0.001222	1426	67.3	0.183	42	25	U
S19174.Y1.E2.L1	I19174	Fail	<2500.SNPs	failed library from a sample from a site with newly reported data	CasTuk.T18F			2500	700-400 BCE	Caserma Tukory	Italy	38.11	13.34	phalanx	Boston	37	Boston	robotic	Rohland 2018 (Dabney Buffer, silica beads)	Boston	ss	7.4	USER	Gansauge 2020	1240k	Fu 2013; simultaneous enrichment of ~1.2M SNPs and mtDNA	Fu 2013; simultaneous enrichment of ~1.2M SNPs and mtDNA	HiSeq X10	2x101, 2x8	0.000162278	49	0.04539	53.7	0.25	[0.214, 0.936]	na (<2x)	0.000183	221	52.6	0.102	11	0	U
S19174.Y1.E3.L1	I19174	Fail	<2500.SNPs, damage.ds=0.028, sexratio=0.174	failed library from a sample from a site with newly reported data	CasTuk.T18F			2500	700-400 BCE	Caserma Tukory	Italy	38.11	13.34	phalanx	Boston	37	Boston	robotic	Rohland 2018 (Dabney Buffer, silica beads)	Boston	ds	2.5	half	Rohland 2015; silica coated magnetic beads and 7x volume PB (Qiagen) for cleanups, Bst2.0 in smaller volume, 100ul total PCR volume, higher primer concentration, SPRI cleanup of PCR	Twist1.44M	Rohland 2022	Rohland 2022	HiSeq X10	2x101, 2x7	5.67e-05	34.3	0.02137	50.6	0	[0.027, 0.979]	na (<2x)	0.000646597	1378	36.8	0.0275	19	4	U
S19175.Y1.E2.L1	I19175	Fail	<2500.SNPs, damage.ss.half=0.091	failed library from a sample from a site with newly reported data	CasTuk.T35A			2500	700-400 BCE	Caserma Tukory	Italy	38.11	13.34	phalanx	Boston	37	Boston	robotic	Rohland 2018 (Dabney Buffer, silica beads)	Boston	ss	7.4	USER	Gansauge 2020	1240k	Fu 2013; simultaneous enrichment of ~1.2M SNPs and mtDNA	Fu 2013; simultaneous enrichment of ~1.2M SNPs and mtDNA	HiSeq X10	2x101, 2x8	0.00493134	64.6	0.008087	44.7	0	[0.028, 0.978]	na (<2x)	9.9e-05	116	46.9	0.091	2	0	U
S19175.Y1.E3.L1	I19175	Fail	2500.to.5000.SNPs, sexratio=0.095	failed library from a sample from a site with newly reported data	CasTuk.T35A			2500	700-400 BCE	Caserma Tukory	Italy	38.11	13.34	phalanx	Boston	37	Boston	robotic	Rohland 2018 (Dabney Buffer, silica beads)	Boston	ds	2.5	half	Rohland 2015; silica coated magnetic beads and 7x volume PB (Qiagen) for cleanups, Bst2.0 in smaller volume, 100ul total PCR volume, higher primer concentration, SPRI cleanup of PCR	Twist1.44M	Rohland 2022	Rohland 2022	HiSeq X10	2x101, 2x7	0.00019559	36.2	0.07357	55.4	0	[0.068, 0.989]	na (<2x)	0.00211535	4094	43.6	0.0405	76	8	U
S19176.Y1.E2.L1	I19176	Fail	<2500.SNPs	failed library from a sample from a site with newly reported data	CasTuk.T35B			2500	700-400 BCE	Caserma Tukory	Italy	38.11	13.34	phalanx	Boston	34	Boston	robotic	Rohland 2018 (Dabney Buffer, silica beads)	Boston	ss	6.8	USER	Gansauge 2020	1240k	Fu 2013; simultaneous enrichment of ~1.2M SNPs and mtDNA	Fu 2013; simultaneous enrichment of ~1.2M SNPs and mtDNA	HiSeq X10	2x101, 2x8	0.00088741	68.4	0.08178	58.9	0.286	[0.184, 0.878]	na (<2x)	0.00071	866	60.8	0.123	20	11	U
S19177.Y1.E2.L1	I19177	Fail	<2500.SNPs, damage.ss.half=0.046, sexratio[0.182]	failed library from a sample from a site with newly reported data	CasTuk.T39			2500	700-400 BCE	Caserma Tukory	Italy	38.11	13.34	phalanx	Boston	39	Boston	robotic	Rohland 2018 (Dabney Buffer, silica beads)	Boston	ss	7.8	USER	Gansauge 2020	1240k	Fu 2013; simultaneous enrichment of ~1.2M SNPs and mtDNA	Fu 2013; simultaneous enrichment of ~1.2M SNPs and mtDNA	HiSeq X10	2x101, 2x8	0.0159	70.5	0.03012	71.3	0.5	[0.317, 0.992]	na (<2x)	0.000144	166	54.9	0.046	9	2	U
S19177.Y1.E3.L1	I19177	Fail	<2500.SNPs, damage.ds=0.021	failed library from a sample from a site with newly reported data	CasTuk.T39			2500	700-400 BCE	Caserma Tukory	Italy	38.11	13.34	phalanx	Boston	39	Boston	robotic	Rohland 2018 (Dabney Buffer, silica beads)	Boston	ds	2.6	half	Rohland 2015; silica coated magnetic beads and 7x volume PB (Qiagen) for cleanups, Bst2.0 in smaller volume, 100ul total PCR volume, higher primer concentration, SPRI cleanup of PCR	Twist1.44M	Rohland 2022	Rohland 2022	HiSeq X10	2x101, 2x7	2.9e-05	31.2		0	0	[nan, nan]	H2a2a1	0.000191198	550	37	0.0215	9	5	U
S19179.Y1.E2.L1	I19179	Fail	<2500.SNPs	failed library from a sample from a site with newly reported data	CasTuk.T57Y			2500	700-400 BCE	Caserma Tukory	Italy	38.11	13.34	clavicle	Boston	37	Boston	robotic	Rohland 2018 (Dabney Buffer, silica beads)	Boston	ss	7.4	USER	Gansauge 2020	1240k	Fu 2013; simultaneous enrichment of ~1.2M SNPs and mtDNA	Fu 2013; simultaneous enrichment of ~1.2M SNPs and mtDNA	HiSeq X10	2x101, 2x8	0.0287121	75.3	0.2409	52.5	0.429	[0.397, 0.931]	na (<2x)	0.00032	382	53.1	0.168	4	4	U
S19180.Y1.E2.L1	I19180	Fail	<2500.SNPs, damage.ss.half=0.070	failed library from a sample from a site with newly reported data	CasTuk.T60A-B			2500	700-400 BCE	Caserma Tukory	Italy	38.11	13.34	phalanx	Boston	40	Boston	robotic	Rohland 2018 (Dabney Buffer, silica beads)	Boston	ss	8	USER	Gansauge 2020	1240k	Fu 2013; simultaneous enrichment of ~1.2M SNPs and mtDNA	Fu 2013; simultaneous enrichment of ~1.2M SNPs and mtDNA	HiSeq X10	2x101, 2x8	0.00237724	71.3	0.01961	54.2	0.333	[0.027, 0.977]	na (<2x)	0.00016	185	55.9	0.07	2	2	U
S19191.Y1.E2.L1	I19191	Fail	2500.to.5000.SNPs, mtcontam=[0.688,0.891]	failed library from a sample from a site with newly reported data	Sel.N3			2500	700-400 BCE	Selinunte-Case Manuzza	Italy	37.585	12.825	tooth	Boston	38	Boston	robotic	Rohland 2018 (Dabney Buffer, silica beads)	Boston	ss	7.6	USER	Gansauge 2020	1240k	Fu 2013; simultaneous enrichment of ~1.2M SNPs and mtDNA	Fu 2013; simultaneous enrichment of ~1.2M SNPs and mtDNA	HiSeq X10	2x101, 2x8	0.00458385	53.6	2.056	47.6	0.261	[0.688, 0.891]	T1a6	0.002966	3523	54.8	0.201	76	48	M
S19193.Y1.E2.L1	I19193	Fail	<2500.SNPs, mtmatchmax=0.860	failed library from a sample from a site with newly reported data	SelMan.T16.2			2500	700-400 BCE	Selinunte-Case Manuzza	Italy	37.585	12.825	tooth	Boston	24	Boston	robotic	Rohland 2018 (Dabney Buffer, silica beads)	Boston	ss	4.8	USER	Gansauge 2020	1240k	Fu 2013; simultaneous enrichment of ~1.2M SNPs and mtDNA	Fu 2013; simultaneous enrichment of ~1.2M SNPs and mtDNA	HiSeq X10	2x101, 2x8	0.00312726	74.7	2.228	47.8	0.291	[0.651, 0.862]	H+13708	0.000203	231	56.7	0.121	8	0	U
S19195.Y1.E2.L1	I19195	Fail	<2500.SNPs	failed library from a sample from a site with newly reported data	SelMan.T9			2500	700-400 BCE	Selinunte-Case Manuzza	Italy	37.585	12.825	phalanx	Boston	36	Boston	robotic	Rohland 2018 (Dabney Buffer, silica beads)	Boston	ss	7.2	USER	Gansauge 2020	1240k	Fu 2013; simultaneous enrichment of ~1.2M SNPs and mtDNA	Fu 2013; simultaneous enrichment of ~1.2M SNPs and mtDNA	HiSeq X10	2x101, 2x8	0.00480314	73.5	0.2114	53.1	0.182	[0.486, 0.971]	na (<2x)	0.000265	312	50.5	0.213	6	7	U
S19533.Y1.E1.L1	I19533	Fail	sexratio=0.057, damage.ss.half=0.013	failed library from a sample from a site with newly reported data	SelMan.T14			2500	700-400 BCE	Selinunte-Case Manuzza	Italy	37.585	12.825	tooth	Boston	37	Boston	robotic	Rohland 2018 (Dabney Buffer, silica beads)	Boston	ss	7.4	USER	Gansauge 2020	1240k	Fu 2013; simultaneous enrichment of ~1.2M SNPs and mtDNA	Fu 2013; simultaneous enrichment of ~1.2M SNPs and mtDNA	HiSeq X10	2x101, 2x8	0.00247465	62.3	1.232	65.6	0.006	[0.737, 0.948]	na (<2x)	0.008	9537	74.6	0.013	333	20	F
S21196.Y1.E2.L1	I21196	Fail	<2500.SNPs, sexratio=0.036	failed library from a sample from a site with newly reported data	SelMan.T11B			2500	700-400 BCE	Selinunte-Case Manuzza	Italy	37.585	12.825	cranial bone	Boston	37	Boston	robotic	Rohland 2018 (Dabney Buffer, silica beads)	Boston	ds	7.4	partial	Rohland 2015; silica coated magnetic beads and 7x volume PB (Qiagen) for cleanups, Bst2.0 in smaller volume, 100ul total PCR volume, higher primer concentration, SPRI cleanup of PCR	1240k	Fu 2013; simultaneous enrichment of ~1.2M SNPs and mtDNA	Fu 2013; simultaneous enrichment of ~1.2M SNPs and mtDNA	HiSeq X10	2x101, 2x7	0.000652251	65.2	0.8544	74.9	0	[0.665, 0.954]	na (<2x)	0.00183	2082	73	0.0105	132	5	F
S21198.Y1.E2.L1	I21198	Fail	<2500.SNPs, sexratio=0.325	failed library from a sample from a site with newly reported data	SelMan.T16.1			2500	700-400 BCE	Selinunte-Case Manuzza	Italy	37.585	12.825	cranial bone	Boston	37	Boston	robotic	Rohland 2018 (Dabney Buffer, silica beads)	Boston	ds	7.4	partial	Rohland 2015; silica coated magnetic beads and 7x volume PB (Qiagen) for cleanups, Bst2.0 in smaller volume, 100ul total PCR volume, higher primer concentration, SPRI cleanup of PCR	1240k	Fu 2013; simultaneous enrichment of ~1.2M SNPs and mtDNA	Fu 2013; simultaneous enrichment of ~1.2M SNPs and mtDNA	HiSeq X10	2x101, 2x7	0.000403154	55.5	0.2538	57.6	0.1625	[0.424, 0.910]	na (<2x)	0.001027	1211	65.3	0.09	27	13	U
S21962.Y1.E1.L1	I21962	Fail	<2500.SNPs, sexratio=0.087	failed library from a sample from a site with newly reported data	RA_THA 1		Tharros 2012 T.2 (ipoplasia) |56|	2450	600-400 BCE	Tharros	Italy	39.8735	8.44102	tooth	Boston	38	Boston	robotic	Rohland 2018 (Dabney Buffer, silica beads)	Boston	ds	7.6	partial	Rohland 2015; silica coated magnetic beads and 7x volume PB (Qiagen) for cleanups, Bst2.0 in smaller volume, 100ul total PCR volume, higher primer concentration, SPRI cleanup of PCR	1240k	Fu 2013; simultaneous enrichment of ~1.2M SNPs and mtDNA	Fu 2013; simultaneous enrichment of ~1.2M SNPs and mtDNA	HiSeq X10	2x101, 2x7	5.88e-05	39.8	0.07001	46.4	0	[0.450, 0.995]	na (<2x)	0.000536	651	50.1	0.0835	21	2	U
S21965.Y1.E1.L1	I21965	Fail	<500.SNPs	failed library from a sample from a site with newly reported data	RA_THA 36		SG/SM cupola US 54 T.8 |3-8-2011 (13)|	2300	500-200 BCE	Tharros	Italy	39.8735	8.44102	tooth	Boston	39	Boston	robotic	Rohland 2018 (Dabney Buffer, silica beads)	Boston	ds	7.8	partial	Rohland 2015; silica coated magnetic beads and 7x volume PB (Qiagen) for cleanups, Bst2.0 in smaller volume, 100ul total PCR volume, higher primer concentration, SPRI cleanup of PCR	1240k	Fu 2013; simultaneous enrichment of ~1.2M SNPs and mtDNA	Fu 2013; simultaneous enrichment of ~1.2M SNPs and mtDNA	HiSeq X10	2x101, 2x7	0.000114306	45.3	0.6984	42.1	0.1275	[0.567, 0.921]	na (<2x)	0.000178	203	54.5	0.033	4	7	U
S21982.Y1.E3.L1	I21982	Fail	<2500.SNPs	failed library from a sample from a site with newly reported data	RA_THA 4		Tharros necropoli meridionale - 2013 - settore 1/area A/ QB 10, Tomba L US 1003 Campione 47	2300	500-200 BCE	Tharros	Italy	39.8735	8.44102	tooth	Boston	37	Boston	robotic	Rohland 2018 (Dabney Buffer, silica beads)	Boston	ds	7.4	partial	Rohland 2015; silica coated magnetic beads and 7x volume PB (Qiagen) for cleanups, Bst2.0 in smaller volume, 100ul total PCR volume, higher primer concentration, SPRI cleanup of PCR	1240k	Fu 2013; simultaneous enrichment of ~1.2M SNPs and mtDNA	Fu 2013; simultaneous enrichment of ~1.2M SNPs and mtDNA	HiSeq X10	2x101, 2x7	0.000320127	50.5	0.02149	39.6	0.1665	[0.027, 0.978]	na (<2x)	0.000487555	413	68.3	0.0385	26	0	U
S21983.Y1.E3.L1	I21983	Fail	<2500.SNPs	failed library from a sample from a site with newly reported data	RA_THA 12		US 9003 T.9 osso 17 |3-8-2016|	2300	500-200 BCE	Tharros	Italy	39.8735	8.44102	long bone	Boston	37	Boston	robotic	Rohland 2018 (Dabney Buffer, silica beads)	Boston	ds	7.4	partial	Rohland 2015; silica coated magnetic beads and 7x volume PB (Qiagen) for cleanups, Bst2.0 in smaller volume, 100ul total PCR volume, higher primer concentration, SPRI cleanup of PCR	1240k	Fu 2013; simultaneous enrichment of ~1.2M SNPs and mtDNA	Fu 2013; simultaneous enrichment of ~1.2M SNPs and mtDNA	HiSeq X10	2x101, 2x7	0.000392658	56.7		0	0	[nan, nan]	H2a2a1	0.000346764	348	54.2	0.018	0	5	U
S21985.Y1.E3.L1	I21985	Fail	<2500.SNPs	failed library from a sample from a site with newly reported data	RA_THA 17		Campione 119. THN M Area B sett 1 US 35 Tb. 4 , DB 227 |20-7-2015|	2250	400-200 BCE	Tharros	Italy	39.8735	8.44102	tooth	Boston	39	Boston	robotic	Rohland 2018 (Dabney Buffer, silica beads)	Boston	ds	7.8	partial	Rohland 2015; silica coated magnetic beads and 7x volume PB (Qiagen) for cleanups, Bst2.0 in smaller volume, 100ul total PCR volume, higher primer concentration, SPRI cleanup of PCR	1240k	Fu 2013; simultaneous enrichment of ~1.2M SNPs and mtDNA	Fu 2013; simultaneous enrichment of ~1.2M SNPs and mtDNA	HiSeq X10	2x101, 2x7	0.000171109	60	0.03639	60.3	0	[0.030, 0.978]	na (<2x)	9.47e-05	64	57.8	0.0155	6	0	U
S21988.Y1.E3.L1	I21988	Fail	<2500.SNPs	failed library from a sample from a site with newly reported data	RA_THA 20		Campione 169 US 56 TB 10 |29-7-2015|	2250	400-200 BCE	Tharros	Italy	39.8735	8.44102	tooth	Boston	39	Boston	robotic	Rohland 2018 (Dabney Buffer, silica beads)	Boston	ds	7.8	partial	Rohland 2015; silica coated magnetic beads and 7x volume PB (Qiagen) for cleanups, Bst2.0 in smaller volume, 100ul total PCR volume, higher primer concentration, SPRI cleanup of PCR	1240k	Fu 2013; simultaneous enrichment of ~1.2M SNPs and mtDNA	Fu 2013; simultaneous enrichment of ~1.2M SNPs and mtDNA	HiSeq X10	2x101, 2x7	0.000394363	77.6	1.62	64.2	0.071	[0.781, 0.970]	na (<2x)	1.83e-05	14	60.9	0.064	0	2	U
S21989.Y1.E3.L1	I21989	Fail	<2500.SNPs	failed library from a sample from a site with newly reported data	RA_THA 21		sg/sm '88 T.39 griglia (= nn. 312-247) |6-8-2016 (11)|	2350	600-200 BCE	Tharros	Italy	39.8735	8.44102	tooth	Boston	38	Boston	robotic	Rohland 2018 (Dabney Buffer, silica beads)	Boston	ds	7.6	partial	Rohland 2015; silica coated magnetic beads and 7x volume PB (Qiagen) for cleanups, Bst2.0 in smaller volume, 100ul total PCR volume, higher primer concentration, SPRI cleanup of PCR	1240k	Fu 2013; simultaneous enrichment of ~1.2M SNPs and mtDNA	Fu 2013; simultaneous enrichment of ~1.2M SNPs and mtDNA	HiSeq X10	2x101, 2x7	0.000399093	55.9	0.456	53.6	0.087	[0.634, 0.966]	na (<2x)	0.000756102	818	62.9	0.101	34	2	U
S21990.Y1.E3.L1	I21990	Fail	<2500.SNPs	failed library from a sample from a site with newly reported data	RA_THA 22		THN M Area B sett.1 US18 TB 5 DB 227/DC 227	2250	400-200 BCE	Tharros	Italy	39.8735	8.44102	tooth	Boston	36	Boston	robotic	Rohland 2018 (Dabney Buffer, silica beads)	Boston	ds	7.2	partial	Rohland 2015; silica coated magnetic beads and 7x volume PB (Qiagen) for cleanups, Bst2.0 in smaller volume, 100ul total PCR volume, higher primer concentration, SPRI cleanup of PCR	1240k	Fu 2013; simultaneous enrichment of ~1.2M SNPs and mtDNA	Fu 2013; simultaneous enrichment of ~1.2M SNPs and mtDNA	HiSeq X10	2x101, 2x7	0.000628606	54.6	0.002173	36	0	[0.026, 0.976]	na (<2x)	7.13e-05	63	49.7	0.138	4	0	U
S21991.Y1.E3.L1	I21991	Fail	<2500.SNPs	failed library from a sample from a site with newly reported data	RA_THA 23		SG/SM T. 32 US 296 |5-6-2013|	2350	600-200 BCE	Tharros	Italy	39.8735	8.44102	tooth	Boston	35	Boston	robotic	Rohland 2018 (Dabney Buffer, silica beads)	Boston	ds	7	partial	Rohland 2015; silica coated magnetic beads and 7x volume PB (Qiagen) for cleanups, Bst2.0 in smaller volume, 100ul total PCR volume, higher primer concentration, SPRI cleanup of PCR	1240k	Fu 2013; simultaneous enrichment of ~1.2M SNPs and mtDNA	Fu 2013; simultaneous enrichment of ~1.2M SNPs and mtDNA	HiSeq X10	2x101, 2x7	6.45e-05	34.2	0.01117	61.7	0	[0.128, 0.987]	na (<2x)	2.69e-05	27	51.3	0.042	0	0	U
S22073.Y1.E1.L1	I22073	Fail	<500.SNPs	failed library from a sample from a site with newly reported data	PN-III-81		zona D, Tumba 32, caja 515	2151	400-1 BCE	Puente Noy	Spain	36.738	-3.6994	cochlea	Boston	38	Boston	robotic	Rohland 2018 (Dabney Buffer, silica beads)	Boston	ds	7.6	partial	Rohland 2015; silica coated magnetic beads and 7x volume PB (Qiagen) for cleanups, Bst2.0 in smaller volume, 100ul total PCR volume, higher primer concentration, SPRI cleanup of PCR	1240k	Fu 2013; simultaneous enrichment of ~1.2M SNPs and mtDNA	Fu 2013; simultaneous enrichment of ~1.2M SNPs and mtDNA	HiSeq X10	2x101, 2x7	3.02e-05	42.2	0.007906	65.5	0	[0.027, 0.976]	na (<2x)	6e-05	68	51.4	0.038	4	0	U
S22077.Y1.E1.L1	I22077	Fail	<2500.SNPs	failed library from a sample from a site with newly reported data	PN-II-80		PN-II-80, zona D, Tumba 18, caja 473	2151	400-1 BCE	Puente Noy	Spain	36.738	-3.6994	tooth	Boston	40	Boston	robotic	Rohland 2018 (Dabney Buffer, silica beads)	Boston	ds	8	partial	Rohland 2015; silica coated magnetic beads and 7x volume PB (Qiagen) for cleanups, Bst2.0 in smaller volume, 100ul total PCR volume, higher primer concentration, SPRI cleanup of PCR	1240k	Fu 2013; simultaneous enrichment of ~1.2M SNPs and mtDNA	Fu 2013; simultaneous enrichment of ~1.2M SNPs and mtDNA	HiSeq X10	2x101, 2x7	0.000155797	46	0.1737	40.5	0.205	[0.392, 0.994]	na (<2x)	0.00047	556	48.3	0.18	16	0	U
S22078.Y1.E1.L1	I22078	Fail	<500.SNPs, sexratio=0.136	failed library from a sample from a site with newly reported data	PN-III-81		zona D, s/n, caja 519	2151	400-1 BCE	Puente Noy	Spain	36.738	-3.6994	tooth	Boston	40	Boston	robotic	Rohland 2018 (Dabney Buffer, silica beads)	Boston	ds	8	partial	Rohland 2015; silica coated magnetic beads and 7x volume PB (Qiagen) for cleanups, Bst2.0 in smaller volume, 100ul total PCR volume, higher primer concentration, SPRI cleanup of PCR	1240k	Fu 2013; simultaneous enrichment of ~1.2M SNPs and mtDNA	Fu 2013; simultaneous enrichment of ~1.2M SNPs and mtDNA	HiSeq X10	2x101, 2x7	8.43e-05	46.6	0.06989	44.5	0.143	[0.243, 0.947]	na (<2x)	0.000407	484	51	0.0935	19	3	U
S22079.Y1.E1.L1	I22079	Fail	<2500.SNPs, sexratio=0.062	failed library from a sample from a site with newly reported data	PN-III-81		zona D, Tumba 12, caja 519	2151	400-1 BCE	Puente Noy	Spain	36.738	-3.6994	tooth	Boston	40	Boston	robotic	Rohland 2018 (Dabney Buffer, silica beads)	Boston	ds	8	partial	Rohland 2015; silica coated magnetic beads and 7x volume PB (Qiagen) for cleanups, Bst2.0 in smaller volume, 100ul total PCR volume, higher primer concentration, SPRI cleanup of PCR	1240k	Fu 2013; simultaneous enrichment of ~1.2M SNPs and mtDNA	Fu 2013; simultaneous enrichment of ~1.2M SNPs and mtDNA	HiSeq X10	2x101, 2x7	0.00017841	52.7	0.2001	55.2	0.0355	[0.402, 0.966]	na (<2x)	0.000822	988	57.9	0.09	30	2	U
S22080.Y1.E1.L1	I22080	Fail	<2500.SNPs, sexratio=0.300	failed library from a sample from a site with newly reported data	PN-III-81		zona D, Tumba 24, caja 519	2151	400-1 BCE	Puente Noy	Spain	36.738	-3.6994	tooth	Boston	38	Boston	robotic	Rohland 2018 (Dabney Buffer, silica beads)	Boston	ds	7.6	partial	Rohland 2015; silica coated magnetic beads and 7x volume PB (Qiagen) for cleanups, Bst2.0 in smaller volume, 100ul total PCR volume, higher primer concentration, SPRI cleanup of PCR	1240k	Fu 2013; simultaneous enrichment of ~1.2M SNPs and mtDNA	Fu 2013; simultaneous enrichment of ~1.2M SNPs and mtDNA	HiSeq X10	2x101, 2x7	0.000123561	47.4	0.3048	74.3	0	[0.598, 0.973]	na (<2x)	0.001194	1430	70.8	0.0115	21	9	U
S22083.Y1.E1.L1	I22083	Fail	<2500.SNPs	failed library from a sample from a site with newly reported data	PN-III-81		Zona D, Tumba 14B, caja 460-461	2151	400-1 BCE	Puente Noy	Spain	36.738	-3.6994	tooth	Boston	32	Boston	robotic	Rohland 2018 (Dabney Buffer, silica beads)	Boston	ds	6.4	partial	Rohland 2015; silica coated magnetic beads and 7x volume PB (Qiagen) for cleanups, Bst2.0 in smaller volume, 100ul total PCR volume, higher primer concentration, SPRI cleanup of PCR	1240k	Fu 2013; simultaneous enrichment of ~1.2M SNPs and mtDNA	Fu 2013; simultaneous enrichment of ~1.2M SNPs and mtDNA	HiSeq X10	2x101, 2x7	9.63e-05	53.1	3.922	71.6	0.022	[0.898, 0.987]	H2a2b1	0.001203	1359	67.7	0.051	25	18	U
S22084.Y1.E1.L1	I22084	Fail	<500.SNPs	failed library from a sample from a site with newly reported data	PN-III-81		zona D, Tumba 10, caja 497	2151	400-1 BCE	Puente Noy	Spain	36.738	-3.6994	tooth	Boston	41	Boston	robotic	Rohland 2018 (Dabney Buffer, silica beads)	Boston	ds	8.2	partial	Rohland 2015; silica coated magnetic beads and 7x volume PB (Qiagen) for cleanups, Bst2.0 in smaller volume, 100ul total PCR volume, higher primer concentration, SPRI cleanup of PCR	1240k	Fu 2013; simultaneous enrichment of ~1.2M SNPs and mtDNA	Fu 2013; simultaneous enrichment of ~1.2M SNPs and mtDNA	HiSeq X10	2x101, 2x7	4.03e-05	32.4	0.02082	57.5	0	[0.033, 0.981]	na (<2x)	7e-05	71	54.4	0.0315	1	0	U
S22085.Y1.E1.L1	I22085	Fail	<500.SNPs	failed library from a sample from a site with newly reported data	PN-III-81		zona D, Tumba 5, caja 516	2151	400-1 BCE	Puente Noy	Spain	36.738	-3.6994	tooth	Boston	38	Boston	robotic	Rohland 2018 (Dabney Buffer, silica beads)	Boston	ds	7.6	partial	Rohland 2015; silica coated magnetic beads and 7x volume PB (Qiagen) for cleanups, Bst2.0 in smaller volume, 100ul total PCR volume, higher primer concentration, SPRI cleanup of PCR	1240k	Fu 2013; simultaneous enrichment of ~1.2M SNPs and mtDNA	Fu 2013; simultaneous enrichment of ~1.2M SNPs and mtDNA	HiSeq X10	2x101, 2x7	2.38e-05	45.3	0.01189	65.7	0	[0.027, 0.977]	na (<2x)	0.000136	157	53.5	0.0125	4	0	U
S22087.Y1.E1.L1	I22087	Fail	<500.SNPs, sexratio=0.091	failed library from a sample from a site with newly reported data	RA_THA 24		THN M Area B sett. 1 US 12 TB.6 DC 226/ 227	2300	500-200 BCE	Tharros	Italy	39.8735	8.44102	tooth	Boston	38	Boston	robotic	Rohland 2018 (Dabney Buffer, silica beads)	Boston	ds	7.6	partial	Rohland 2015; silica coated magnetic beads and 7x volume PB (Qiagen) for cleanups, Bst2.0 in smaller volume, 100ul total PCR volume, higher primer concentration, SPRI cleanup of PCR	1240k	Fu 2013; simultaneous enrichment of ~1.2M SNPs and mtDNA	Fu 2013; simultaneous enrichment of ~1.2M SNPs and mtDNA	HiSeq X10	2x101, 2x7	5.48e-05	43.4	0.002837	47	0	[0.025, 0.976]	na (<2x)	0.000167	203	56.9	0.0095	10	1	U
S22087.Y1.E2.L1	I22087	Fail	<2500.SNPs	failed library from a sample from a site with newly reported data	RA_THA 24		THN M Area B sett. 1 US 12 TB.6 DC 226/ 227	2300	500-200 BCE	Tharros	Italy	39.8735	8.44102	tooth	Boston	38	Boston	robotic	Rohland 2018 (Dabney Buffer, silica beads)	Boston	ds	7.6	partial	Rohland 2015; silica coated magnetic beads and 7x volume PB (Qiagen) for cleanups, Bst2.0 in smaller volume, 100ul total PCR volume, higher primer concentration, SPRI cleanup of PCR	1240k	Fu 2013; simultaneous enrichment of ~1.2M SNPs and mtDNA	Fu 2013; simultaneous enrichment of ~1.2M SNPs and mtDNA	HiSeq X10	2x101, 2x7	0.000142666	58.3	0.02221	73.6	0	[0.028, 0.978]	na (<2x)	0.000234652	207	64.2	0.016	5	1	U
S22089.Y1.E1.L1	I22089	Fail	<2500.SNPs	failed library from a sample from a site with newly reported data	RA_THA 26		SG/SM T.52 US 5203 |30-07-09|	2300	500-200 BCE	Tharros	Italy	39.8735	8.44102	tooth	Boston	40	Boston	robotic	Rohland 2018 (Dabney Buffer, silica beads)	Boston	ds	8	partial	Rohland 2015; silica coated magnetic beads and 7x volume PB (Qiagen) for cleanups, Bst2.0 in smaller volume, 100ul total PCR volume, higher primer concentration, SPRI cleanup of PCR	1240k	Fu 2013; simultaneous enrichment of ~1.2M SNPs and mtDNA	Fu 2013; simultaneous enrichment of ~1.2M SNPs and mtDNA	HiSeq X10	2x101, 2x7	0.000130736	42.3	0.6388	45.4	0.1105	[0.543, 0.899]	na (<2x)	0.000523	626	57.6	0.036	25	0	U
S22092.Y1.E1.L1	I22092	Fail	<2500.SNPs, mtcontam=[0.842,0.960]	failed library from a sample from a site with newly reported data	RA_THA 29		SG/SM T.55 US 39 |30-07-09|	2350	600-200 BCE	Tharros	Italy	39.8735	8.44102	tooth	Boston	36	Boston	robotic	Rohland 2018 (Dabney Buffer, silica beads)	Boston	ds	7.2	partial	Rohland 2015; silica coated magnetic beads and 7x volume PB (Qiagen) for cleanups, Bst2.0 in smaller volume, 100ul total PCR volume, higher primer concentration, SPRI cleanup of PCR	1240k	Fu 2013; simultaneous enrichment of ~1.2M SNPs and mtDNA	Fu 2013; simultaneous enrichment of ~1.2M SNPs and mtDNA	HiSeq X10	2x101, 2x7	0.000156962	45.2	3.159	49.6	0.1275	[0.842, 0.969]	H7	0.000454	543	53.1	0.0745	21	0	U
S22116.Y1.E1.L1	I22116	Fail	<2500.SNPs, sexratio=0.261	failed library from a sample from a site with newly reported data	RA_THA 9		SG/SM cupola US 73 T. 14 |3-8-2011|	2300	500-200 BCE	Tharros	Italy	39.8735	8.44102	cochlea	Boston	38	Boston	robotic	Rohland 2018 (Dabney Buffer, silica beads)	Boston	ds	7.6	partial	Rohland 2015; silica coated magnetic beads and 7x volume PB (Qiagen) for cleanups, Bst2.0 in smaller volume, 100ul total PCR volume, higher primer concentration, SPRI cleanup of PCR	1240k	Fu 2013; simultaneous enrichment of ~1.2M SNPs and mtDNA	Fu 2013; simultaneous enrichment of ~1.2M SNPs and mtDNA	HiSeq X10	2x101, 2x7	8.3e-05	33	0.04689	40.9	0.4165	[0.033, 0.981]	na (<2x)	0.000533	623	50.6	0.052	17	6	U
S22123.Y1.E1.L1	I22123	Fail	<500.SNPs	failed library from a sample from a site with newly reported data	RA_THA 35		THN T.66 US 320 cassa n°1 |29-7-03 (8)|	2300	500-200 BCE	Tharros	Italy	39.8735	8.44102	cochlea	Boston	38	Boston	robotic	Rohland 2018 (Dabney Buffer, silica beads)	Boston	ds	7.6	partial	Rohland 2015; silica coated magnetic beads and 7x volume PB (Qiagen) for cleanups, Bst2.0 in smaller volume, 100ul total PCR volume, higher primer concentration, SPRI cleanup of PCR	1240k	Fu 2013; simultaneous enrichment of ~1.2M SNPs and mtDNA	Fu 2013; simultaneous enrichment of ~1.2M SNPs and mtDNA	HiSeq X10	2x101, 2x7	3.36e-05	38.7		0	0	[nan, nan]	H2a2a1	2.4e-05	28	59.8	0.0195	1	0	U
S22124.Y1.E1.L1	I22124	Fail	<500.SNPs	failed library from a sample from a site with newly reported data	RA_THA 37		THN QC2 US 281 cassa n°1 incinerato |24-7-03 (4)|	2500	600-500 BCE	Tharros	Italy	39.8735	8.44102	cochlea	Boston	37	Boston	robotic	Rohland 2018 (Dabney Buffer, silica beads)	Boston	ds	7.4	partial	Rohland 2015; silica coated magnetic beads and 7x volume PB (Qiagen) for cleanups, Bst2.0 in smaller volume, 100ul total PCR volume, higher primer concentration, SPRI cleanup of PCR	1240k	Fu 2013; simultaneous enrichment of ~1.2M SNPs and mtDNA	Fu 2013; simultaneous enrichment of ~1.2M SNPs and mtDNA	HiSeq X10	2x101, 2x7	0.000116224	54.3	0.01165	64.3	0	[0.164, 0.988]	na (<2x)	8.6e-05	94	65.6	0.033	6	4	U
S22169.Y1.E2.L1	I22169	Fail	<2500.SNPs	failed library from a sample from a site with newly reported data	RA_THA 45		TH1 Grave A2, US 178	2400	500-400 BCE	Tharros	Italy	39.8735	8.44102	long bone	Bologna	40	Boston	robotic	Rohland 2018 (Dabney Buffer, silica beads)	Boston	ds	8	partial	Rohland 2015; silica coated magnetic beads and 7x volume PB (Qiagen) for cleanups, Bst2.0 in smaller volume, 100ul total PCR volume, higher primer concentration, SPRI cleanup of PCR	1240k	Fu 2013; simultaneous enrichment of ~1.2M SNPs and mtDNA	Fu 2013; simultaneous enrichment of ~1.2M SNPs and mtDNA	NextSeq_HiSeq X10	2x101, 2x7	0.0026324	66	1.121	61.5	0.111	[0.756, 0.968]	na (<2x)	0.001526	1783	68.9	0.1295	68	1	U
S22170.Y1.E2.L1	I22170	Fail	<500.SNPs, sexratio=0.200	failed library from a sample from a site with newly reported data	RA_THA 46		TH5 Grave A2, US 188	2400	500-400 BCE	Tharros	Italy	39.8735	8.44102	femur	Bologna	37	Boston	robotic	Rohland 2018 (Dabney Buffer, silica beads)	Boston	ds	7.4	partial	Rohland 2015; silica coated magnetic beads and 7x volume PB (Qiagen) for cleanups, Bst2.0 in smaller volume, 100ul total PCR volume, higher primer concentration, SPRI cleanup of PCR	1240k	Fu 2013; simultaneous enrichment of ~1.2M SNPs and mtDNA	Fu 2013; simultaneous enrichment of ~1.2M SNPs and mtDNA	NextSeq_HiSeq X10	2x101, 2x7	0.000581915	57.5	0.2887	54.4	0.088	[0.407, 0.995]	na (<2x)	0.000152	174	56.9	0.084	4	1	U
S22171.Y1.E2.L1	I22171	Fail	<2500.SNPs	failed library from a sample from a site with newly reported data	RA_THA 47		TH 11 Grave Z, US 167	2400	600-300 BCE	Tharros	Italy	39.8735	8.44102	long bone	Bologna	37	Boston	robotic	Rohland 2018 (Dabney Buffer, silica beads)	Boston	ds	7.4	partial	Rohland 2015; silica coated magnetic beads and 7x volume PB (Qiagen) for cleanups, Bst2.0 in smaller volume, 100ul total PCR volume, higher primer concentration, SPRI cleanup of PCR	1240k	Fu 2013; simultaneous enrichment of ~1.2M SNPs and mtDNA	Fu 2013; simultaneous enrichment of ~1.2M SNPs and mtDNA	NextSeq_HiSeq X10	2x101, 2x7	0.000917313	58.4	0.659	60.7	0.1425	[0.627, 0.948]	na (<2x)	0.000651	766	66.4	0.1125	14	11	U
S22250.Y1.E1.L1	I22250	Fail	<500.SNPs	failed library from a sample from a site with newly reported data	ASC-7		southern cemetery; Locus 979; Basket 253	2850	1000-800 BCE	Achziv	Israel	33.0484	35.1028	cochlea	Jerusalem	36	Boston	robotic	Rohland 2018 (Dabney Buffer, silica beads)	Boston	ds	7.2	partial	Rohland 2015; silica coated magnetic beads and 7x volume PB (Qiagen) for cleanups, Bst2.0 in smaller volume, 100ul total PCR volume, higher primer concentration, SPRI cleanup of PCR	1240k	Fu 2013; simultaneous enrichment of ~1.2M SNPs and mtDNA	Fu 2013; simultaneous enrichment of ~1.2M SNPs and mtDNA	HiSeq X10	2x101, 2x7	7.03e-05	39	0.2465	72.9	0	[0.505, 0.973]	na (<2x)	0.000165	185	58.2	0.0425	6	0	U
S22255.Y1.E1.L1	I22255	Fail	sexratio=0.288, mtcontam=[0.447,0.720]	failed library from a sample from a site with newly reported data	ASC-12		southern cemetery; Locus 212; Basket 1332 tomb C3; Lab# 4738 (H20)	2850	1000-800 BCE	Achziv	Israel	33.0484	35.1028	cochlea	Jerusalem	37	Boston	robotic	Rohland 2018 (Dabney Buffer, silica beads)	Boston	ds	7.4	partial	Rohland 2015; silica coated magnetic beads and 7x volume PB (Qiagen) for cleanups, Bst2.0 in smaller volume, 100ul total PCR volume, higher primer concentration, SPRI cleanup of PCR	1240k	Fu 2013; simultaneous enrichment of ~1.2M SNPs and mtDNA	Fu 2013; simultaneous enrichment of ~1.2M SNPs and mtDNA	HiSeq X10	2x101, 2x7	0.000368207	52.6	2.773	62.9	0.087	[0.447, 0.721]	H+73	0.017049	20584	68	0.0835	448	181	U
S22259.Y1.E1.L1	I22259	Fail	<500.SNPs	failed library from a sample from a site with newly reported data	ASC-16		southern cemetery; Locus 504; Basket 2607; Lab# 4803 F? 4084 M?	2850	1000-800 BCE	Achziv	Israel	33.0484	35.1028	cochlea	Jerusalem	36	Boston	robotic	Rohland 2018 (Dabney Buffer, silica beads)	Boston	ds	7.2	partial	Rohland 2015; silica coated magnetic beads and 7x volume PB (Qiagen) for cleanups, Bst2.0 in smaller volume, 100ul total PCR volume, higher primer concentration, SPRI cleanup of PCR	1240k	Fu 2013; simultaneous enrichment of ~1.2M SNPs and mtDNA	Fu 2013; simultaneous enrichment of ~1.2M SNPs and mtDNA	HiSeq X10	2x101, 2x7	5.85e-05	47.4	0.05764	86.8	0	[0.186, 0.990]	na (<2x)	0.000367	431	78.3	0.0195	31	0	U
S22261.Y1.E1.L1	I22261	Fail	<2500.SNPs	failed library from a sample from a site with newly reported data	ASC-18		southern cemetery; Locus 215; Basket 4020 & 4021; Lab# 4780 H3	2850	1000-800 BCE	Achziv	Israel	33.0484	35.1028	cochlea	Jerusalem	36	Boston	robotic	Rohland 2018 (Dabney Buffer, silica beads)	Boston	ds	7.2	partial	Rohland 2015; silica coated magnetic beads and 7x volume PB (Qiagen) for cleanups, Bst2.0 in smaller volume, 100ul total PCR volume, higher primer concentration, SPRI cleanup of PCR	1240k	Fu 2013; simultaneous enrichment of ~1.2M SNPs and mtDNA	Fu 2013; simultaneous enrichment of ~1.2M SNPs and mtDNA	HiSeq X10	2x101, 2x7			0.3526	81.2	0	[0.623, 0.944]	na (<2x)	0.001517	1733	87.4	0.0095	59	21	U
S22262.Y1.E1.L1	I22262	Fail	<2500.SNPs	failed library from a sample from a site with newly reported data	ASC-19		southern cemetery; Locus 979; Lab# H1	2850	1000-800 BCE	Achziv	Israel	33.0484	35.1028	cochlea	Jerusalem	36	Boston	robotic	Rohland 2018 (Dabney Buffer, silica beads)	Boston	ds	7.2	partial	Rohland 2015; silica coated magnetic beads and 7x volume PB (Qiagen) for cleanups, Bst2.0 in smaller volume, 100ul total PCR volume, higher primer concentration, SPRI cleanup of PCR	1240k	Fu 2013; simultaneous enrichment of ~1.2M SNPs and mtDNA	Fu 2013; simultaneous enrichment of ~1.2M SNPs and mtDNA	HiSeq X10	2x101, 2x7			0.5231	67.7	0	[0.744, 0.977]	na (<2x)	0.001609	1840	79.9	0.009	72	16	U
S22263.Y1.E1.L1	I22263	Fail	<500.SNPs, sexratio=0.167	failed library from a sample from a site with newly reported data	ASC-21		southern cemetery; Locus 215; Same Basket as ASC-8	2850	1000-800 BCE	Achziv	Israel	33.0484	35.1028	cochlea	Jerusalem	36	Boston	robotic	Rohland 2018 (Dabney Buffer, silica beads)	Boston	ds	7.2	partial	Rohland 2015; silica coated magnetic beads and 7x volume PB (Qiagen) for cleanups, Bst2.0 in smaller volume, 100ul total PCR volume, higher primer concentration, SPRI cleanup of PCR	1240k	Fu 2013; simultaneous enrichment of ~1.2M SNPs and mtDNA	Fu 2013; simultaneous enrichment of ~1.2M SNPs and mtDNA	HiSeq X10	2x101, 2x7	5.35e-05	32.4	0.03356	79.4	0.1665	[0.302, 0.992]	na (<2x)	0.000122	149	58.3	0.0335	10	2	U
S22265.Y1.E1.L1	I22265	Fail	<2500.SNPs, sexratio=0.038	failed library from a sample from a site with newly reported data	ASC-23		southern cemetery; Locus 212; Basket 1141 Tomb C2; Lab# H5 #4755	2850	1000-800 BCE	Achziv	Israel	33.0484	35.1028	cochlea	Jerusalem	38	Boston	robotic	Rohland 2018 (Dabney Buffer, silica beads)	Boston	ds	7.6	partial	Rohland 2015; silica coated magnetic beads and 7x volume PB (Qiagen) for cleanups, Bst2.0 in smaller volume, 100ul total PCR volume, higher primer concentration, SPRI cleanup of PCR	1240k	Fu 2013; simultaneous enrichment of ~1.2M SNPs and mtDNA	Fu 2013; simultaneous enrichment of ~1.2M SNPs and mtDNA	HiSeq X10	2x101, 2x7	4.3e-05	44.4	0.0778	61.4	0	[0.041, 0.983]	na (<2x)	0.000483	578	64.9	0.015	25	1	U
S22266.Y1.E1.L1	I22266	Fail	use.damage.version, sexratio=0.278	failed library from a sample from a site with newly reported data	ASC-24		southern cemetery; Locus 212; Basket 4022; Lab# H4 #4779	2850	1000-800 BCE	Achziv	Israel	33.0484	35.1028	cochlea	Jerusalem	38	Boston	robotic	Rohland 2018 (Dabney Buffer, silica beads)	Boston	ds	7.6	partial	Rohland 2015; silica coated magnetic beads and 7x volume PB (Qiagen) for cleanups, Bst2.0 in smaller volume, 100ul total PCR volume, higher primer concentration, SPRI cleanup of PCR	1240k	Fu 2013; simultaneous enrichment of ~1.2M SNPs and mtDNA	Fu 2013; simultaneous enrichment of ~1.2M SNPs and mtDNA	HiSeq X10	2x101, 2x7	0.000414184	57.6	0.9235	68.6	0.064	[0.496, 0.844]	na (<2x)	0.004209	5059	69.3	0.1015	117	45	U
S22267.Y1.E1.L1	I22267	Fail	<500.SNPs	failed library from a sample from a site with newly reported data	ASC-25		southern cemetery; SW corner U level; labeled as H1	2850	1000-800 BCE	Achziv	Israel	33.0484	35.1028	cochlea	Jerusalem	36	Boston	robotic	Rohland 2018 (Dabney Buffer, silica beads)	Boston	ds	7.2	partial	Rohland 2015; silica coated magnetic beads and 7x volume PB (Qiagen) for cleanups, Bst2.0 in smaller volume, 100ul total PCR volume, higher primer concentration, SPRI cleanup of PCR	1240k	Fu 2013; simultaneous enrichment of ~1.2M SNPs and mtDNA	Fu 2013; simultaneous enrichment of ~1.2M SNPs and mtDNA	NextSeq_HiSeq X10	2x101, 2x7		0	0.01491	61.8	0	[0.158, 0.988]	na (<2x)	0.0001799	141	70	0.026	14	0	U
S22268.Y1.E1.L1	I22268	Fail	<500.SNPs, sexratio=0.071	failed library from a sample from a site with newly reported data	ASC-26		northern cemetery; SW corner U level; Labeled as H1	2850	1000-800 BCE	Achziv	Israel	33.0484	35.1028	cochlea	Jerusalem	37	Boston	robotic	Rohland 2018 (Dabney Buffer, silica beads)	Boston	ds	7.4	partial	Rohland 2015; silica coated magnetic beads and 7x volume PB (Qiagen) for cleanups, Bst2.0 in smaller volume, 100ul total PCR volume, higher primer concentration, SPRI cleanup of PCR	1240k	Fu 2013; simultaneous enrichment of ~1.2M SNPs and mtDNA	Fu 2013; simultaneous enrichment of ~1.2M SNPs and mtDNA	NextSeq_HiSeq X10	2x101, 2x7	4.69e-05	31		0	0	[nan, nan]	H2a2a1	9.21e-05	79	62.5	0.0155	13	1	U
S22269.Y1.E1.L1	I22269	Fail	damage<0.01	failed library from a sample from a site with newly reported data	ANC-1		northern cemetery; Locus 02-201; Basket 2003	2550	650-550 BCE	Achziv	Israel	33.0484	35.1028	cochlea	Jerusalem	37	Boston	robotic	Rohland 2018 (Dabney Buffer, silica beads)	Boston	ds	7.4	partial	Rohland 2015; silica coated magnetic beads and 7x volume PB (Qiagen) for cleanups, Bst2.0 in smaller volume, 100ul total PCR volume, higher primer concentration, SPRI cleanup of PCR	1240k	Fu 2013; simultaneous enrichment of ~1.2M SNPs and mtDNA	Fu 2013; simultaneous enrichment of ~1.2M SNPs and mtDNA	NextSeq_HiSeq X10	2x101, 2x7	0.000347826	62.8	0.3832	79.4	0	[0.609, 0.981]	na (<2x)	0.0123045	12288	77	0.0085	449	3	F
S22270.Y1.E1.L1	I22270	Fail	<500.SNPs, sexratio=0.200	failed library from a sample from a site with newly reported data	ANC-2		northern cemetery; Locus 02-201; Basket 2010	2550	650-550 BCE	Achziv	Israel	33.0484	35.1028	cochlea	Jerusalem	37	Boston	robotic	Rohland 2018 (Dabney Buffer, silica beads)	Boston	ds	7.4	partial	Rohland 2015; silica coated magnetic beads and 7x volume PB (Qiagen) for cleanups, Bst2.0 in smaller volume, 100ul total PCR volume, higher primer concentration, SPRI cleanup of PCR	1240k	Fu 2013; simultaneous enrichment of ~1.2M SNPs and mtDNA	Fu 2013; simultaneous enrichment of ~1.2M SNPs and mtDNA	NextSeq_HiSeq X10	2x101, 2x7	3.44e-05	36	0.04303	89.1	0	[0.210, 0.991]	na (<2x)	0.000129493	108	59.5	0.019	4	1	U
S22272.Y1.E1.L1	I22272	Fail	2500.to.5000.SNPs, sexratio=0.082	failed library from a sample from a site with newly reported data	ANC-6		northern cemetery; Locus 02-201; Basket 2090	2550	650-550 BCE	Achziv	Israel	33.0484	35.1028	cochlea	Jerusalem	36	Boston	robotic	Rohland 2018 (Dabney Buffer, silica beads)	Boston	ds	7.2	partial	Rohland 2015; silica coated magnetic beads and 7x volume PB (Qiagen) for cleanups, Bst2.0 in smaller volume, 100ul total PCR volume, higher primer concentration, SPRI cleanup of PCR	1240k	Fu 2013; simultaneous enrichment of ~1.2M SNPs and mtDNA	Fu 2013; simultaneous enrichment of ~1.2M SNPs and mtDNA	NextSeq_HiSeq X10	2x101, 2x7	0.000119881	40	0.4218	48.5	0.2205	[0.365, 0.829]	na (<2x)	0.00313565	3603	52.4	0.1815	112	10	F
S22273.Y1.E1.L1	I22273	Fail	<500.SNPs	failed library from a sample from a site with newly reported data	ANC-7		northern cemetery; Locus 02-201; Basket 2090	2550	650-550 BCE	Achziv	Israel	33.0484	35.1028	cochlea	Jerusalem	38	Boston	robotic	Rohland 2018 (Dabney Buffer, silica beads)	Boston	ds	7.6	partial	Rohland 2015; silica coated magnetic beads and 7x volume PB (Qiagen) for cleanups, Bst2.0 in smaller volume, 100ul total PCR volume, higher primer concentration, SPRI cleanup of PCR	1240k	Fu 2013; simultaneous enrichment of ~1.2M SNPs and mtDNA	Fu 2013; simultaneous enrichment of ~1.2M SNPs and mtDNA	NextSeq_HiSeq X10	2x101, 2x7	2.61e-05	31	0.01907	63.2	0	[0.028, 0.976]	na (<2x)	5.65e-05	57	50.8	0.025	0	1	U
S22274.Y1.E1.L1	I22274	Fail	<500.SNPs, sexratio=0.200	failed library from a sample from a site with newly reported data	ANC-13		northern cemetery; Locus 02-201; Basket 2152	2550	650-550 BCE	Achziv	Israel	33.0484	35.1028	cochlea	Jerusalem	39	Boston	robotic	Rohland 2018 (Dabney Buffer, silica beads)	Boston	ds	7.8	partial	Rohland 2015; silica coated magnetic beads and 7x volume PB (Qiagen) for cleanups, Bst2.0 in smaller volume, 100ul total PCR volume, higher primer concentration, SPRI cleanup of PCR	1240k	Fu 2013; simultaneous enrichment of ~1.2M SNPs and mtDNA	Fu 2013; simultaneous enrichment of ~1.2M SNPs and mtDNA	NextSeq_HiSeq X10	2x101, 2x7		0	0.002776	46	0	[0.024, 0.974]	na (<2x)	5.91e-05	57	54.7	0.034	4	1	U
S22275.Y1.E1.L1	I22275	Fail	<500.SNPs	failed library from a sample from a site with newly reported data	ANC-27		northern cemetery; Locus 02-201; Basket 2217	2550	650-550 BCE	Achziv	Israel	33.0484	35.1028	cochlea	Jerusalem	39	Boston	robotic	Rohland 2018 (Dabney Buffer, silica beads)	Boston	ds	7.8	partial	Rohland 2015; silica coated magnetic beads and 7x volume PB (Qiagen) for cleanups, Bst2.0 in smaller volume, 100ul total PCR volume, higher primer concentration, SPRI cleanup of PCR	1240k	Fu 2013; simultaneous enrichment of ~1.2M SNPs and mtDNA	Fu 2013; simultaneous enrichment of ~1.2M SNPs and mtDNA	NextSeq_HiSeq X10	2x101, 2x7	7.71e-05	31	0.01931	64	0	[0.095, 0.904]	na (<2x)	6.26e-05	51	56.8	0.0195	1	0	U
S22277.Y1.E1.L1	I22277	Fail	<2500.SNPs, sexratio=0.045	failed library from a sample from a site with newly reported data	ANC-32		northern cemetery; Locus 02-201; Basket 2321	2550	650-550 BCE	Achziv	Israel	33.0484	35.1028	cochlea	Jerusalem	36	Boston	robotic	Rohland 2018 (Dabney Buffer, silica beads)	Boston	ds	7.2	partial	Rohland 2015; silica coated magnetic beads and 7x volume PB (Qiagen) for cleanups, Bst2.0 in smaller volume, 100ul total PCR volume, higher primer concentration, SPRI cleanup of PCR	1240k	Fu 2013; simultaneous enrichment of ~1.2M SNPs and mtDNA	Fu 2013; simultaneous enrichment of ~1.2M SNPs and mtDNA	NextSeq_HiSeq X10	2x101, 2x7	3.13e-05	58	0.1171	88.2	0	[0.472, 0.940]	na (<2x)	0.00169471	1554	80.9	0.0105	64	3	U
S22278.Y1.E1.L1	I22278	Fail	<500.SNPs	failed library from a sample from a site with newly reported data	ANC-36		northern cemetery; Locus 02-202; Basket 2454	2700	850-650 BCE	Achziv	Israel	33.0484	35.1028	cochlea	Jerusalem	39	Boston	robotic	Rohland 2018 (Dabney Buffer, silica beads)	Boston	ds	7.8	partial	Rohland 2015; silica coated magnetic beads and 7x volume PB (Qiagen) for cleanups, Bst2.0 in smaller volume, 100ul total PCR volume, higher primer concentration, SPRI cleanup of PCR	1240k	Fu 2013; simultaneous enrichment of ~1.2M SNPs and mtDNA	Fu 2013; simultaneous enrichment of ~1.2M SNPs and mtDNA	NextSeq_HiSeq X10	2x101, 2x7	0.000172344	63.7	0.1261	80.4	0	[0.498, 0.996]	na (<2x)	0.000374574	348	71.7	0.017	11	0	U
S22279.Y1.E1.L1	I22279	Fail	<500.SNPs, sexratio=0.300	failed library from a sample from a site with newly reported data	ANC-37		northern cemetery; Locus 02-202; Basket 2454	2700	850-650 BCE	Achziv	Israel	33.0484	35.1028	cochlea	Jerusalem	36	Boston	robotic	Rohland 2018 (Dabney Buffer, silica beads)	Boston	ds	7.2	partial	Rohland 2015; silica coated magnetic beads and 7x volume PB (Qiagen) for cleanups, Bst2.0 in smaller volume, 100ul total PCR volume, higher primer concentration, SPRI cleanup of PCR	1240k	Fu 2013; simultaneous enrichment of ~1.2M SNPs and mtDNA	Fu 2013; simultaneous enrichment of ~1.2M SNPs and mtDNA	NextSeq_HiSeq X10	2x101, 2x7	0.000102208	105	0.04478	106	0	[0.031, 0.980]	na (<2x)	0.000212925	171	66	0.0365	7	3	U
S22280.Y1.E1.L1	I22280	Fail	<500.SNPs, sexratio=0.333	failed library from a sample from a site with newly reported data	ANC-38		northern cemetery; Locus 02-202; Basket 2452	2700	850-650 BCE	Achziv	Israel	33.0484	35.1028	cochlea	Jerusalem	39	Boston	robotic	Rohland 2018 (Dabney Buffer, silica beads)	Boston	ds	7.8	partial	Rohland 2015; silica coated magnetic beads and 7x volume PB (Qiagen) for cleanups, Bst2.0 in smaller volume, 100ul total PCR volume, higher primer concentration, SPRI cleanup of PCR	1240k	Fu 2013; simultaneous enrichment of ~1.2M SNPs and mtDNA	Fu 2013; simultaneous enrichment of ~1.2M SNPs and mtDNA	NextSeq_HiSeq X10	2x101, 2x7		0	0.06579	83.8	0	[0.320, 0.993]	na (<2x)	0.000258987	224	64	0.024	8	4	U
S22281.Y1.E1.L1	I22281	Fail	<2500.SNPs	failed library from a sample from a site with newly reported data	ANC-45B		northern cemetery; Locus 02-204; Basket 2598	2850	1000-800 BCE	Achziv	Israel	33.0484	35.1028	cochlea	Jerusalem	37	Boston	robotic	Rohland 2018 (Dabney Buffer, silica beads)	Boston	ds	7.4	partial	Rohland 2015; silica coated magnetic beads and 7x volume PB (Qiagen) for cleanups, Bst2.0 in smaller volume, 100ul total PCR volume, higher primer concentration, SPRI cleanup of PCR	1240k	Fu 2013; simultaneous enrichment of ~1.2M SNPs and mtDNA	Fu 2013; simultaneous enrichment of ~1.2M SNPs and mtDNA	NextSeq_HiSeq X10	2x101, 2x7	0.000260315	74.5	0.1392	52.4	0.259	[0.455, 0.995]	na (<2x)	0.000582285	608	55.1	0.151	25	0	U
S22282.Y1.E1.L1	I22282	Fail	<500.SNPs	failed library from a sample from a site with newly reported data	ANC-46		northern cemetery; Locus 02-202; Basket 2152	2550	650-550 BCE	Achziv	Israel	33.0484	35.1028	cochlea	Jerusalem	38	Boston	robotic	Rohland 2018 (Dabney Buffer, silica beads)	Boston	ds	7.6	partial	Rohland 2015; silica coated magnetic beads and 7x volume PB (Qiagen) for cleanups, Bst2.0 in smaller volume, 100ul total PCR volume, higher primer concentration, SPRI cleanup of PCR	1240k	Fu 2013; simultaneous enrichment of ~1.2M SNPs and mtDNA	Fu 2013; simultaneous enrichment of ~1.2M SNPs and mtDNA	NextSeq_HiSeq X10	2x101, 2x7	0.000116452	34.2	0.2188	84.3	0	[0.638, 0.997]	na (<2x)	0.000213794	189	59.2	0.035	8	0	U
S22283.Y1.E1.L1	I22283	Fail	use.damage.version, sexratio=0.123	failed library from a sample from a site with newly reported data	ANC-52		northern cemetery; poorly labeled: 02-204/2681; 02-203/2498; 02-202/2388?	2775	1000-650 BCE	Achziv	Israel	33.0484	35.1028	cochlea	Jerusalem	38	Boston	robotic	Rohland 2018 (Dabney Buffer, silica beads)	Boston	ds	7.6	partial	Rohland 2015; silica coated magnetic beads and 7x volume PB (Qiagen) for cleanups, Bst2.0 in smaller volume, 100ul total PCR volume, higher primer concentration, SPRI cleanup of PCR	1240k	Fu 2013; simultaneous enrichment of ~1.2M SNPs and mtDNA	Fu 2013; simultaneous enrichment of ~1.2M SNPs and mtDNA	NextSeq_HiSeq X10	2x101, 2x7	0.000728597	43	0.7643	51.1	0.2045	[0.370, 0.772]	na (<2x)	0.00755319	8182	59.6	0.1735	222	31	U
S24030.Y1.E1.L1	I24030	Fail	<2500.SNPs	failed library from a sample from a site with newly reported data	1/97		Ind. A	2400	650-250 BCE	Kerkouane	Tunisia	36.9476	11.0991	cochlea	Vienna	39	Boston	robotic	Rohland 2018 (Dabney Buffer, silica beads)	Boston	ds	7.8	partial	Rohland 2015; silica coated magnetic beads and 7x volume PB (Qiagen) for cleanups, Bst2.0 in smaller volume, 100ul total PCR volume, higher primer concentration, SPRI cleanup of PCR	1240k	Fu 2013; simultaneous enrichment of ~1.2M SNPs and mtDNA	Fu 2013; simultaneous enrichment of ~1.2M SNPs and mtDNA	HiSeq X10	2x101, 2x7	0.000214822	53.5	0.04345	60	0	[0.221, 0.990]	na (<2x)	0.000308524	331	55.3	0.029	13	6	U
S24031.Y1.E1.L1	I24031	Pass		contributed to newly reported data	1/97		Ind. D	2485	735-413 calBCE (2435±15 BP, UCIAMS-235940)	Kerkouane	Tunisia	36.9476	11.0991	cochlea	Vienna	35	Boston	robotic	Rohland 2018 (Dabney Buffer, silica beads)	Boston	ds	7	partial	Rohland 2015; silica coated magnetic beads and 7x volume PB (Qiagen) for cleanups, Bst2.0 in smaller volume, 100ul total PCR volume, higher primer concentration, SPRI cleanup of PCR	1240k	Fu 2013; simultaneous enrichment of ~1.2M SNPs and mtDNA	Fu 2013; simultaneous enrichment of ~1.2M SNPs and mtDNA	HiSeq X10	2x101, 2x7	0.286961	49.4	86.14	53.2	0.165	[0.991, 0.999]	T2b	1.4444	652468	55.4	0.17	24673	19084	M
S24033.Y1.E1.L1	I24033	Pass		contributed to newly reported data	2024-02-05		Cranio 2	2343	410-378 calBCE (2325±20 BP, PSUAMS-14127)	Kerkouane	Tunisia	36.9476	11.0991	cochlea	Vienna	36	Boston	robotic	Rohland 2018 (Dabney Buffer, silica beads)	Boston	ds	7.2	partial	Rohland 2015; silica coated magnetic beads and 7x volume PB (Qiagen) for cleanups, Bst2.0 in smaller volume, 100ul total PCR volume, higher primer concentration, SPRI cleanup of PCR	1240k	Fu 2013; simultaneous enrichment of ~1.2M SNPs and mtDNA	Fu 2013; simultaneous enrichment of ~1.2M SNPs and mtDNA	HiSeq X10	2x101, 2x7	0.132319	50.8	113.4	54.2	0.1105	[0.975, 0.992]	M1a1b1	2.20649	678267	56.9	0.131	74209	1267	F
S24036.Y1.E1.L1	I24036	Pass		contributed to newly reported data	2024-02-06		Ind. A	2591	763-542 calBCE (2485±15 BP, UCIAMS-235908)	Kerkouane	Tunisia	36.9476	11.0991	cochlea	Vienna	38	Boston	robotic	Rohland 2018 (Dabney Buffer, silica beads)	Boston	ds	7.6	partial	Rohland 2015; silica coated magnetic beads and 7x volume PB (Qiagen) for cleanups, Bst2.0 in smaller volume, 100ul total PCR volume, higher primer concentration, SPRI cleanup of PCR	1240k	Fu 2013; simultaneous enrichment of ~1.2M SNPs and mtDNA	Fu 2013; simultaneous enrichment of ~1.2M SNPs and mtDNA	HiSeq X10	2x101, 2x7	0.235803	46.8	107.9	51.5	0.158	[0.955, 0.980]	U6a6b1	1.78486	666489	53.1	0.1785	60684	1122	F
S24037.Y1.E1.L1	I24037	Fail	<2500.SNPs	failed library from a sample from a site with newly reported data	II/09		Ind. B (?)	2400	650-250 BCE	Kerkouane	Tunisia	36.9476	11.0991	cochlea	Vienna	34	Boston	robotic	Rohland 2018 (Dabney Buffer, silica beads)	Boston	ds	6.8	partial	Rohland 2015; silica coated magnetic beads and 7x volume PB (Qiagen) for cleanups, Bst2.0 in smaller volume, 100ul total PCR volume, higher primer concentration, SPRI cleanup of PCR	1240k	Fu 2013; simultaneous enrichment of ~1.2M SNPs and mtDNA	Fu 2013; simultaneous enrichment of ~1.2M SNPs and mtDNA	HiSeq X10	2x101, 2x7	0.00103962	50.1	0.0402	51.2	0	[0.172, 0.988]	na (<2x)	0.000306786	317	52	0.068	4	3	U
S24037.Y1.E2.L1	I24037	Fail	<2500.SNPs	failed library from a sample from a site with newly reported data	II/09		Ind. B (?)	2400	650-250 BCE	Kerkouane	Tunisia	36.9476	11.0991	cochlea	Vienna	34	Boston	robotic	Rohland 2018 (Dabney Buffer, silica beads)	Boston	ds	2.3	partial	Rohland 2015; silica coated magnetic beads and 7x volume PB (Qiagen) for cleanups, Bst2.0 in smaller volume, 100ul total PCR volume, higher primer concentration, SPRI cleanup of PCR	Twist1.44M	Rohland 2022	Rohland 2022	HiSeq X10	2x101, 2x7	9.28e-05	41.7		0	0	[nan, nan]	H2a2a1	0.000221	268	41.4	0.03	6	0	U
S24038.Y1.E1.L1	I24038	Fail	mtcontam=[0.516, 0.890]	failed library from a sample from a site with newly reported data	4/87		Ind. A	2400	650-250 BCE	Kerkouane	Tunisia	36.9476	11.0991	cochlea	Vienna	36	Boston	robotic	Rohland 2018 (Dabney Buffer, silica beads)	Boston	ds	7.2	partial	Rohland 2015; silica coated magnetic beads and 7x volume PB (Qiagen) for cleanups, Bst2.0 in smaller volume, 100ul total PCR volume, higher primer concentration, SPRI cleanup of PCR	1240k	Fu 2013; simultaneous enrichment of ~1.2M SNPs and mtDNA	Fu 2013; simultaneous enrichment of ~1.2M SNPs and mtDNA	HiSeq X10	2x101, 2x7	0.00586693	45.4	1.151	49.3	0.327	[0.516, 0.890]	na (<2x)	0.00426893	4836	46	0.3075	142	9	F
S24039.Y1.E1.L1	I24039	Pass		contributed to newly reported data	4/87		Ind. B	2379	516-387 calBCE (2360±25 BP, PSUAMS-14113)	Kerkouane	Tunisia	36.9476	11.0991	cochlea	Vienna	34	Boston	robotic	Rohland 2018 (Dabney Buffer, silica beads)	Boston	ds	6.8	partial	Rohland 2015; silica coated magnetic beads and 7x volume PB (Qiagen) for cleanups, Bst2.0 in smaller volume, 100ul total PCR volume, higher primer concentration, SPRI cleanup of PCR	1240k	Fu 2013; simultaneous enrichment of ~1.2M SNPs and mtDNA	Fu 2013; simultaneous enrichment of ~1.2M SNPs and mtDNA	HiSeq X10	2x101, 2x7	0.28379	46.4	87.76	50.6	0.193	[0.977, 0.995]	L3e2	1.95641	671401	51.7	0.213	66173	1363	F
S24040.Y1.E1.L1	I24040	Pass		contributed to newly reported data	4/87		Ind. D	2547	750-416 calBCE (2450±15 BP, UCIAMS-237820)	Kerkouane	Tunisia	36.9476	11.0991	cochlea	Vienna	37	Boston	robotic	Rohland 2018 (Dabney Buffer, silica beads)	Boston	ds	7.4	partial	Rohland 2015; silica coated magnetic beads and 7x volume PB (Qiagen) for cleanups, Bst2.0 in smaller volume, 100ul total PCR volume, higher primer concentration, SPRI cleanup of PCR	1240k	Fu 2013; simultaneous enrichment of ~1.2M SNPs and mtDNA	Fu 2013; simultaneous enrichment of ~1.2M SNPs and mtDNA	HiSeq X10	2x101, 2x7	0.272708	51.9	91.88	56	0.0805	[0.980, 0.996]	H1	4.1104	726653	60.5	0.087	133398	2513	F
S24041.Y1.E1.L1	I24041	Pass		contributed to newly reported data	2/00		Cranio 4B	2430	658-407 calBCE (2415±15 BP, UCIAMS-237819)	Kerkouane	Tunisia	36.9476	11.0991	cochlea	Vienna	38	Boston	robotic	Rohland 2018 (Dabney Buffer, silica beads)	Boston	ds	7.6	partial	Rohland 2015; silica coated magnetic beads and 7x volume PB (Qiagen) for cleanups, Bst2.0 in smaller volume, 100ul total PCR volume, higher primer concentration, SPRI cleanup of PCR	1240k	Fu 2013; simultaneous enrichment of ~1.2M SNPs and mtDNA	Fu 2013; simultaneous enrichment of ~1.2M SNPs and mtDNA	HiSeq X10	2x101, 2x7	0.157908	49.2	141	52.4	0.1205	[0.978, 0.995]	H1ag	1.93854	686368	54.4	0.144	32987	25340	M
S24042.Y1.E1.L1	I24042	Fail	<2500.SNPs	failed library from a sample from a site with newly reported data	4/98		Ind A	2400	650-250 BCE	Kerkouane	Tunisia	36.9476	11.0991	cochlea	Vienna	37	Boston	robotic	Rohland 2018 (Dabney Buffer, silica beads)	Boston	ds	7.4	partial	Rohland 2015; silica coated magnetic beads and 7x volume PB (Qiagen) for cleanups, Bst2.0 in smaller volume, 100ul total PCR volume, higher primer concentration, SPRI cleanup of PCR	1240k	Fu 2013; simultaneous enrichment of ~1.2M SNPs and mtDNA	Fu 2013; simultaneous enrichment of ~1.2M SNPs and mtDNA	HiSeq X10	2x101, 2x7	0.000304123	54.1	0.06204	54.1	0	[0.032, 0.980]	na (<2x)	0.000455399	481	57.2	0.031	8	5	U
S24043.Y1.E1.L1	I24043	Fail	<2500.SNPs	failed library from a sample from a site with newly reported data	4/98		Ind B	2400	650-250 BCE	Kerkouane	Tunisia	36.9476	11.0991	cochlea	Vienna	36	Boston	robotic	Rohland 2018 (Dabney Buffer, silica beads)	Boston	ds	7.2	partial	Rohland 2015; silica coated magnetic beads and 7x volume PB (Qiagen) for cleanups, Bst2.0 in smaller volume, 100ul total PCR volume, higher primer concentration, SPRI cleanup of PCR	1240k	Fu 2013; simultaneous enrichment of ~1.2M SNPs and mtDNA	Fu 2013; simultaneous enrichment of ~1.2M SNPs and mtDNA	HiSeq X10	2x101, 2x7	0.000315554	60.2	0.03519	53	0.25	[0.030, 0.979]	na (<2x)	0.000381527	363	61.2	0.014	9	1	U
S24044.Y1.E1.L1	I24044	Pass		contributed to newly reported data	15/C2		Ind. A	2225	364-197 calBCE (2205±20 BP, PSUAMS-11774)	Kerkouane	Tunisia	36.9476	11.0991	cochlea	Vienna	36	Boston	robotic	Rohland 2018 (Dabney Buffer, silica beads)	Boston	ds	7.2	partial	Rohland 2015; silica coated magnetic beads and 7x volume PB (Qiagen) for cleanups, Bst2.0 in smaller volume, 100ul total PCR volume, higher primer concentration, SPRI cleanup of PCR	1240k	Fu 2013; simultaneous enrichment of ~1.2M SNPs and mtDNA	Fu 2013; simultaneous enrichment of ~1.2M SNPs and mtDNA	HiSeq X10	2x101, 2x7	0.283603	50.6	69.76	54.8	0.1235	[0.958, 0.983]	HV13a	3.20463	753508	58.3	0.132	108373	1572	F
S24045.Y1.E1.L1	I24045	Pass		contributed to newly reported data	15/C2		Ind. B	2508	748-411 calBCE (2440±20 BP, PSUAMS-14114)	Kerkouane	Tunisia	36.9476	11.0991	cochlea	Vienna	37	Boston	robotic	Rohland 2018 (Dabney Buffer, silica beads)	Boston	ds	7.4	partial	Rohland 2015; silica coated magnetic beads and 7x volume PB (Qiagen) for cleanups, Bst2.0 in smaller volume, 100ul total PCR volume, higher primer concentration, SPRI cleanup of PCR	1240k	Fu 2013; simultaneous enrichment of ~1.2M SNPs and mtDNA	Fu 2013; simultaneous enrichment of ~1.2M SNPs and mtDNA	HiSeq X10	2x101, 2x7	0.304639	47.3	112.3	52.3	0.1605	[0.976, 0.992]	I5	2.88249	720732	53.8	0.1735	96838	1705	F
S24046.Y1.E1.L1	I24046	Fail	<2500.SNPs	failed library from a sample from a site with newly reported data	15/C2		Ind. D	2400	650-250 BCE	Kerkouane	Tunisia	36.9476	11.0991	cochlea	Vienna	37	Boston	robotic	Rohland 2018 (Dabney Buffer, silica beads)	Boston	ds	7.4	partial	Rohland 2015; silica coated magnetic beads and 7x volume PB (Qiagen) for cleanups, Bst2.0 in smaller volume, 100ul total PCR volume, higher primer concentration, SPRI cleanup of PCR	1240k	Fu 2013; simultaneous enrichment of ~1.2M SNPs and mtDNA	Fu 2013; simultaneous enrichment of ~1.2M SNPs and mtDNA	HiSeq X10	2x101, 2x7	0.000428627	59.9	0.117	62.5	0	[0.520, 0.996]	na (<2x)	0.000477126	465	64.2	0.014	13	2	U
S24048.Y1.E1.L1	I24048	Questionable	mtcontam=[0.929,0.960]	contributed to newly reported data	2024-01-05			2475	650-400 BCE	Kerkouane	Tunisia	36.9476	11.0991	cochlea	Vienna	38	Boston	robotic	Rohland 2018 (Dabney Buffer, silica beads)	Boston	ds	7.6	partial	Rohland 2015; silica coated magnetic beads and 7x volume PB (Qiagen) for cleanups, Bst2.0 in smaller volume, 100ul total PCR volume, higher primer concentration, SPRI cleanup of PCR	1240k	Fu 2013; simultaneous enrichment of ~1.2M SNPs and mtDNA	Fu 2013; simultaneous enrichment of ~1.2M SNPs and mtDNA	HiSeq X10	2x101, 2x7	0.180467	47.3	58.07	50.3	0.1755	[0.929, 0.963]	H1	1.82807	645218	52.6	0.19	61812	1002	F
S24049.Y1.E1.L1	I24049	Pass		contributed to newly reported data	2024-04-03			2499	749-407 calBCE (2435±25 BP, PSUAMS-14115)	Kerkouane	Tunisia	36.9476	11.0991	cochlea	Vienna	38	Boston	robotic	Rohland 2018 (Dabney Buffer, silica beads)	Boston	ds	7.6	partial	Rohland 2015; silica coated magnetic beads and 7x volume PB (Qiagen) for cleanups, Bst2.0 in smaller volume, 100ul total PCR volume, higher primer concentration, SPRI cleanup of PCR	1240k	Fu 2013; simultaneous enrichment of ~1.2M SNPs and mtDNA	Fu 2013; simultaneous enrichment of ~1.2M SNPs and mtDNA	HiSeq X10	2x101, 2x7	0.433514	47.9	106.9	53.5	0.147	[0.992, 1.000]	HV0+195	2.64213	685331	54.7	0.167	86683	1768	F
S24105.Y1.E1.L1	I24105	Fail	<2500.SNPs	failed library from a sample from a site with newly reported data	2024-02-06		Ind. A (?)	2400	650-250 BCE	Kerkouane	Tunisia	36.9476	11.0991	cochlea	Vienna	38	Boston	robotic	Rohland 2018 (Dabney Buffer, silica beads)	Boston	ds	7.6	partial	Rohland 2015; silica coated magnetic beads and 7x volume PB (Qiagen) for cleanups, Bst2.0 in smaller volume, 100ul total PCR volume, higher primer concentration, SPRI cleanup of PCR	1240k	Fu 2013; simultaneous enrichment of ~1.2M SNPs and mtDNA	Fu 2013; simultaneous enrichment of ~1.2M SNPs and mtDNA	HiSeq X10	2x101, 2x7	2.58e-05	37.6	0.005613	46.5	0	[0.027, 0.976]	na (<2x)	0.000183376	189	60.7	0.0275	5	1	U
S24188.Y1.E1.L1	I24188	Fail	<2500.SNPs	failed library from a sample from a site with newly reported data	2024-01-04			2400	650-250 BCE	Kerkouane	Tunisia	36.9476	11.0991	cochlea	Vienna	35	Boston	robotic	Rohland 2018 (Dabney Buffer, silica beads)	Boston	ds	7	partial	Rohland 2015; silica coated magnetic beads and 7x volume PB (Qiagen) for cleanups, Bst2.0 in smaller volume, 100ul total PCR volume, higher primer concentration, SPRI cleanup of PCR	1240k	Fu 2013; simultaneous enrichment of ~1.2M SNPs and mtDNA	Fu 2013; simultaneous enrichment of ~1.2M SNPs and mtDNA	HiSeq X10	2x101, 2x7	0.000150838	59.3	0.08757	66	0	[0.368, 0.961]	na (<2x)	0.000705695	694	64.6	0.012	16	4	U
S24190.Y1.E1.L1	I24041	Pass		contributed to newly reported data	2024-01-10			2430	658-407 calBCE (2415±15 BP, UCIAMS-237819)	Kerkouane	Tunisia	36.9476	11.0991	cochlea	Vienna	39	Boston	robotic	Rohland 2018 (Dabney Buffer, silica beads)	Boston	ds	7.8	partial	Rohland 2015; silica coated magnetic beads and 7x volume PB (Qiagen) for cleanups, Bst2.0 in smaller volume, 100ul total PCR volume, higher primer concentration, SPRI cleanup of PCR	1240k	Fu 2013; simultaneous enrichment of ~1.2M SNPs and mtDNA	Fu 2013; simultaneous enrichment of ~1.2M SNPs and mtDNA	HiSeq X10	2x101, 2x7	0.121934	49.6	242.4	56.4	0.0935	[0.992, 1.000]	H1ag	3.4321	809387	58.8	0.118	59373	45733	M
S24191.Y1.E1.L1	I24191	Fail	<2500.SNPs	failed library from a sample from a site with newly reported data	2/98		Ind. D	2400	650-250 BCE	Kerkouane	Tunisia	36.9476	11.0991	cochlea	Vienna	39	Boston	robotic	Rohland 2018 (Dabney Buffer, silica beads)	Boston	ds	7.8	partial	Rohland 2015; silica coated magnetic beads and 7x volume PB (Qiagen) for cleanups, Bst2.0 in smaller volume, 100ul total PCR volume, higher primer concentration, SPRI cleanup of PCR	1240k	Fu 2013; simultaneous enrichment of ~1.2M SNPs and mtDNA	Fu 2013; simultaneous enrichment of ~1.2M SNPs and mtDNA	HiSeq X10	2x101, 2x7	5.38e-05	41.5	0.01261	52.2	0	[0.027, 0.976]	na (<2x)	8.43e-05	84	46.9	0.0315	0	2	U
S24195.Y1.E1.L1	I24195	Fail	<2500.SNPs	failed library from a sample from a site with newly reported data	2024-02-09		Cranio 2	2400	650-250 BCE	Kerkouane	Tunisia	36.9476	11.0991	cochlea	Vienna	39	Boston	robotic	Rohland 2018 (Dabney Buffer, silica beads)	Boston	ds	7.8	partial	Rohland 2015; silica coated magnetic beads and 7x volume PB (Qiagen) for cleanups, Bst2.0 in smaller volume, 100ul total PCR volume, higher primer concentration, SPRI cleanup of PCR	1240k	Fu 2013; simultaneous enrichment of ~1.2M SNPs and mtDNA	Fu 2013; simultaneous enrichment of ~1.2M SNPs and mtDNA	HiSeq X10	2x101, 2x7	0.000116875	48.9	0.1287	60.9	0.0335	[0.245, 0.949]	na (<2x)	0.000469304	482	57.8	0.0415	15	3	U
S24197.Y1.E1.L1	I24197	Fail	<2500.SNPs	failed library from a sample from a site with newly reported data	II/10		Ind. A	2400	650-250 BCE	Kerkouane	Tunisia	36.9476	11.0991	cochlea	Vienna	35	Boston	robotic	Rohland 2018 (Dabney Buffer, silica beads)	Boston	ds	7	partial	Rohland 2015; silica coated magnetic beads and 7x volume PB (Qiagen) for cleanups, Bst2.0 in smaller volume, 100ul total PCR volume, higher primer concentration, SPRI cleanup of PCR	1240k	Fu 2013; simultaneous enrichment of ~1.2M SNPs and mtDNA	Fu 2013; simultaneous enrichment of ~1.2M SNPs and mtDNA	HiSeq X10	2x101, 2x7	6.86e-05	40.9	0.009113	50.3	0	[0.027, 0.975]	na (<2x)	9.3e-05	94	51.6	0.03	7	2	U
S24198.Y1.E1.L1	I24198	Fail	<2500.SNPs	failed library from a sample from a site with newly reported data	II/10		Settore Nord Ind. A	2400	650-250 BCE	Kerkouane	Tunisia	36.9476	11.0991	cochlea	Vienna	34	Boston	robotic	Rohland 2018 (Dabney Buffer, silica beads)	Boston	ds	6.8	partial	Rohland 2015; silica coated magnetic beads and 7x volume PB (Qiagen) for cleanups, Bst2.0 in smaller volume, 100ul total PCR volume, higher primer concentration, SPRI cleanup of PCR	1240k	Fu 2013; simultaneous enrichment of ~1.2M SNPs and mtDNA	Fu 2013; simultaneous enrichment of ~1.2M SNPs and mtDNA	HiSeq X10	2x101, 2x7	5.54e-05	53.3	0.1258	77.2	0	[0.519, 0.996]	na (<2x)	0.000150351	140	58.7	0.0355	9	4	U
S24201.Y1.E1.L1	I24201	Fail	<2500.SNPs	failed library from a sample from a site with newly reported data	2024-03-10		Skeleton 2	2400	650-250 BCE	Kerkouane	Tunisia	36.9476	11.0991	cochlea	Vienna	35	Boston	robotic	Rohland 2018 (Dabney Buffer, silica beads)	Boston	ds	7	partial	Rohland 2015; silica coated magnetic beads and 7x volume PB (Qiagen) for cleanups, Bst2.0 in smaller volume, 100ul total PCR volume, higher primer concentration, SPRI cleanup of PCR	1240k	Fu 2013; simultaneous enrichment of ~1.2M SNPs and mtDNA	Fu 2013; simultaneous enrichment of ~1.2M SNPs and mtDNA	HiSeq X10	2x101, 2x7	4.5e-05	34.8	0.008208	34	0	[0.026, 0.976]	na (<2x)	7.3e-05	70	49	0.0545	1	0	U
S24202.Y1.E1.L1	I24202	Fail	<2500.SNPs	failed library from a sample from a site with newly reported data	3/98		Ind. A	2400	650-250 BCE	Kerkouane	Tunisia	36.9476	11.0991	cochlea	Vienna	39	Boston	robotic	Rohland 2018 (Dabney Buffer, silica beads)	Boston	ds	7.8	partial	Rohland 2015; silica coated magnetic beads and 7x volume PB (Qiagen) for cleanups, Bst2.0 in smaller volume, 100ul total PCR volume, higher primer concentration, SPRI cleanup of PCR	1240k	Fu 2013; simultaneous enrichment of ~1.2M SNPs and mtDNA	Fu 2013; simultaneous enrichment of ~1.2M SNPs and mtDNA	HiSeq X10	2x101, 2x7	7.85e-05	40.9	0.04412	56.2	0	[0.074, 0.988]	na (<2x)	0.000118195	118	50.1	0.0225	0	3	U
S24203.Y1.E1.L1	I24203	Fail	<2500.SNPs	failed library from a sample from a site with newly reported data	3/98		Ind. B	2400	650-250 BCE	Kerkouane	Tunisia	36.9476	11.0991	cochlea	Vienna	37	Boston	robotic	Rohland 2018 (Dabney Buffer, silica beads)	Boston	ds	7.4	partial	Rohland 2015; silica coated magnetic beads and 7x volume PB (Qiagen) for cleanups, Bst2.0 in smaller volume, 100ul total PCR volume, higher primer concentration, SPRI cleanup of PCR	1240k	Fu 2013; simultaneous enrichment of ~1.2M SNPs and mtDNA	Fu 2013; simultaneous enrichment of ~1.2M SNPs and mtDNA	HiSeq X10	2x101, 2x7	5.98e-05	48.4	0.03132	74.1	0	[0.060, 0.986]	na (<2x)	0.000116457	119	45.1	0.0165	3	1	U
S24204.Y1.E1.L1	I24204	Fail	<2500.SNPs	failed library from a sample from a site with newly reported data	3/98		Ind. C	2400	650-250 BCE	Kerkouane	Tunisia	36.9476	11.0991	cochlea	Vienna	39	Boston	robotic	Rohland 2018 (Dabney Buffer, silica beads)	Boston	ds	7.8	partial	Rohland 2015; silica coated magnetic beads and 7x volume PB (Qiagen) for cleanups, Bst2.0 in smaller volume, 100ul total PCR volume, higher primer concentration, SPRI cleanup of PCR	1240k	Fu 2013; simultaneous enrichment of ~1.2M SNPs and mtDNA	Fu 2013; simultaneous enrichment of ~1.2M SNPs and mtDNA	HiSeq X10	2x101, 2x7	0.00011597	39.5	0.01267	42	0.1665	[0.026, 0.976]	na (<2x)	0.000185115	169	48.4	0.036	6	2	U
S24207.Y1.E1.L1	I24207	Fail	<2500.SNPs	failed library from a sample from a site with newly reported data	15/C1			2400	650-250 BCE	Kerkouane	Tunisia	36.9476	11.0991	cochlea	Vienna	38	Boston	robotic	Rohland 2018 (Dabney Buffer, silica beads)	Boston	ds	7.6	partial	Rohland 2015; silica coated magnetic beads and 7x volume PB (Qiagen) for cleanups, Bst2.0 in smaller volume, 100ul total PCR volume, higher primer concentration, SPRI cleanup of PCR	1240k	Fu 2013; simultaneous enrichment of ~1.2M SNPs and mtDNA	Fu 2013; simultaneous enrichment of ~1.2M SNPs and mtDNA	HiSeq X10	2x101, 2x7	8.04e-05	51	0.06989	68.1	0	[0.385, 0.994]	na (<2x)	0.000346764	368	54.5	0.0405	6	1	U
S24211.Y1.E1.L1	I24211	Fail	2500.to.5000.SNPs	failed library from a sample from a site with newly reported data	Z.E			2400	650-250 BCE	Kerkouane	Tunisia	36.9476	11.0991	cochlea	Vienna	35	Boston	robotic	Rohland 2018 (Dabney Buffer, silica beads)	Boston	ds	7	partial	Rohland 2015; silica coated magnetic beads and 7x volume PB (Qiagen) for cleanups, Bst2.0 in smaller volume, 100ul total PCR volume, higher primer concentration, SPRI cleanup of PCR	1240k	Fu 2013; simultaneous enrichment of ~1.2M SNPs and mtDNA	Fu 2013; simultaneous enrichment of ~1.2M SNPs and mtDNA	HiSeq X10	2x101, 2x7	0.000894693	42.4	0.2066	40.3	0.2835	[0.222, 0.898]	na (<2x)	0.0022292	2606	42.5	0.242	60	0	U
S24212.Y1.E1.L1	I24212	Fail	<2500.SNPs	failed library from a sample from a site with newly reported data			Cranio 6	2400	650-250 BCE	Kerkouane	Tunisia	36.9476	11.0991	cochlea	Vienna	38	Boston	robotic	Rohland 2018 (Dabney Buffer, silica beads)	Boston	ds	7.6	partial	Rohland 2015; silica coated magnetic beads and 7x volume PB (Qiagen) for cleanups, Bst2.0 in smaller volume, 100ul total PCR volume, higher primer concentration, SPRI cleanup of PCR	1240k	Fu 2013; simultaneous enrichment of ~1.2M SNPs and mtDNA	Fu 2013; simultaneous enrichment of ~1.2M SNPs and mtDNA	HiSeq X10	2x101, 2x7	4.8e-05	67.5	0.01841	76.2	0	[0.029, 0.976]	na (<2x)	4e-05	36	48	0.022	0	1	U
S24214.Y1.E1.L1	I24214	Fail	<2500.SNPs	failed library from a sample from a site with newly reported data	no indications			2400	650-250 BCE	Kerkouane	Tunisia	36.9476	11.0991	cochlea	Vienna	38	Boston	robotic	Rohland 2018 (Dabney Buffer, silica beads)	Boston	ds	7.6	partial	Rohland 2015; silica coated magnetic beads and 7x volume PB (Qiagen) for cleanups, Bst2.0 in smaller volume, 100ul total PCR volume, higher primer concentration, SPRI cleanup of PCR	1240k	Fu 2013; simultaneous enrichment of ~1.2M SNPs and mtDNA	Fu 2013; simultaneous enrichment of ~1.2M SNPs and mtDNA	HiSeq X10	2x101, 2x7	0.00250365	77.6	0.005975	49.5	0	[0.027, 0.975]	na (<2x)	0.000194674	131	72.1	0.0185	15	0	U
S24495.Y1.E1.L1	I24495	Fail	<2500.SNPs	failed library from a sample from a site with newly reported data	4/98		Ind. C	2400	650-250 BCE	Kerkouane	Tunisia	36.9476	11.0991	cochlea	Vienna	38	Boston	robotic	Rohland 2018 (Dabney Buffer, silica beads)	Boston	ds	7.6	partial	Rohland 2015; silica coated magnetic beads and 7x volume PB (Qiagen) for cleanups, Bst2.0 in smaller volume, 100ul total PCR volume, higher primer concentration, SPRI cleanup of PCR	1240k	Fu 2013; simultaneous enrichment of ~1.2M SNPs and mtDNA	Fu 2013; simultaneous enrichment of ~1.2M SNPs and mtDNA	HiSeq X10	2x101, 2x7	8.25e-05	44.7	0.02903	68.7	0	[0.171, 0.989]	na (<2x)	0.000184245	162	66.8	0.0245	4	1	U
S24551.Y1.E1.L1	I24551	Fail	<2500.SNPs	failed library from a sample from a site with newly reported data	Mozia 4			2500	700-400 BCE	Motya (Mozia)	Italy	37.5353	12.2637	cochlea	Boston	37	Boston	robotic	Rohland 2018 (Dabney Buffer, silica beads)	Boston	ds	7.4	partial	Rohland 2015; silica coated magnetic beads and 7x volume PB (Qiagen) for cleanups, Bst2.0 in smaller volume, 100ul total PCR volume, higher primer concentration, SPRI cleanup of PCR	1240k	Fu 2013; simultaneous enrichment of ~1.2M SNPs and mtDNA	Fu 2013; simultaneous enrichment of ~1.2M SNPs and mtDNA	HiSeq X10	2x101, 2x7	0.000161636	40.4	0.06416	38	0.25	[0.039, 0.980]	na (<2x)	0.000453661	527	40.8	0.213	6	5	U
S24552.Y1.E1.L1	I24552	Fail	<2500.SNPs	failed library from a sample from a site with newly reported data	Mozia 8			2500	700-400 BCE	Motya (Mozia)	Italy	37.5353	12.2637	cochlea	Boston	35	Boston	robotic	Rohland 2018 (Dabney Buffer, silica beads)	Boston	ds	7	partial	Rohland 2015; silica coated magnetic beads and 7x volume PB (Qiagen) for cleanups, Bst2.0 in smaller volume, 100ul total PCR volume, higher primer concentration, SPRI cleanup of PCR	1240k	Fu 2013; simultaneous enrichment of ~1.2M SNPs and mtDNA	Fu 2013; simultaneous enrichment of ~1.2M SNPs and mtDNA	HiSeq X10	2x101, 2x7	0.000114198	46.2	0.02366	65.3	0	[0.050, 0.984]	na (<2x)	0.000375444	351	64.8	0.015	22	4	U
S24559.Y1.E1.L1	I24559	Fail	<2500.SNPs	failed library from a sample from a site with newly reported data	Lilibeo 10			2500	700-400 BCE	Lilybaeum	Italy	37.8001	12.4295	cochlea	Boston	36	Boston	robotic	Rohland 2018 (Dabney Buffer, silica beads)	Boston	ds	7.2	partial	Rohland 2015; silica coated magnetic beads and 7x volume PB (Qiagen) for cleanups, Bst2.0 in smaller volume, 100ul total PCR volume, higher primer concentration, SPRI cleanup of PCR	1240k	Fu 2013; simultaneous enrichment of ~1.2M SNPs and mtDNA	Fu 2013; simultaneous enrichment of ~1.2M SNPs and mtDNA	HiSeq X10	2x101, 2x7	8.86e-05	45	0.01038	43	0	[0.127, 0.987]	na (<2x)	0.000196413	174	60.6	0.029	11	1	U
S27600.E1.L1	I27600	Fail	<2500.SNPs	failed library from a sample from a site with newly reported data	D029-A		MAEF 10157, Cranium 25	2350	500-300 BCE	Can Marines	Spain	38.9847	1.53361	cochlea	Barcelona		Barcelona			Boston	ds		partial	Rohland 2015; silica coated magnetic beads and 7x volume PB (Qiagen) for cleanups, Bst2.0 in smaller volume, 100ul total PCR volume, higher primer concentration, SPRI cleanup of PCR	1240k	Fu 2013; simultaneous enrichment of ~1.2M SNPs and mtDNA	Fu 2013; simultaneous enrichment of ~1.2M SNPs and mtDNA	HiSeq X10	2x101, 2x7	8.09e-05	48.5	0.1335	54	0.0625	[0.211, 0.992]	na (<2x)	0.000783	955	51.7	0.1295	34	5	U
S27601.E1.L1	I27601	Fail	<2500.SNPs	failed library from a sample from a site with newly reported data	D030-A		MAEF 10157, Cranium 12	2350	500-300 BCE	Can Marines	Spain	38.9847	1.53361	cochlea	Barcelona		Barcelona			Boston	ds		partial	Rohland 2015; silica coated magnetic beads and 7x volume PB (Qiagen) for cleanups, Bst2.0 in smaller volume, 100ul total PCR volume, higher primer concentration, SPRI cleanup of PCR	1240k	Fu 2013; simultaneous enrichment of ~1.2M SNPs and mtDNA	Fu 2013; simultaneous enrichment of ~1.2M SNPs and mtDNA	HiSeq X10	2x101, 2x7	7.3e-05	57.4	0.7408	76.7	0	[0.621, 0.953]	na (<2x)	0.001671	2031	86.5	0.009	62	27	U
S27603.E1.L1	I27603	Fail	<2500.SNPs	failed library from a sample from a site with newly reported data	D032-A		MAEF 10157, Cranium 6	2350	500-300 BCE	Can Marines	Spain	38.9847	1.53361	cochlea	Barcelona		Barcelona			Boston	ds		partial	Rohland 2015; silica coated magnetic beads and 7x volume PB (Qiagen) for cleanups, Bst2.0 in smaller volume, 100ul total PCR volume, higher primer concentration, SPRI cleanup of PCR	1240k	Fu 2013; simultaneous enrichment of ~1.2M SNPs and mtDNA	Fu 2013; simultaneous enrichment of ~1.2M SNPs and mtDNA	HiSeq X10	2x101, 2x7	9.97e-05	58.8	0.2021	71.2	0	[0.656, 0.997]	na (<2x)	0.00148	1763	76.5	0.0095	41	30	U
S27604.E1.L1	I27604	Fail	damage.ds=0.0095	failed library from a sample from a site with newly reported data	D033-A		MAEF 10157, Cranium 1,2 & 3	2350	500-300 BCE	Can Marines	Spain	38.9847	1.53361	cochlea	Barcelona		Barcelona			Boston	ds		partial	Rohland 2015; silica coated magnetic beads and 7x volume PB (Qiagen) for cleanups, Bst2.0 in smaller volume, 100ul total PCR volume, higher primer concentration, SPRI cleanup of PCR	1240k	Fu 2013; simultaneous enrichment of ~1.2M SNPs and mtDNA	Fu 2013; simultaneous enrichment of ~1.2M SNPs and mtDNA	HiSeq X10	2x101, 2x7	0.000286475	63	0.7539	71.8	0	[0.635, 0.933]	na (<2x)	0.003715	4504	77.4	0.0095	115	53	M
S27605.E1.L1	I27605	Fail	<2500.SNPs	failed library from a sample from a site with newly reported data	D034-A		MAEF 10157, Cranium 1,2 & 3	2350	500-300 BCE	Can Marines	Spain	38.9847	1.53361	cochlea	Barcelona		Barcelona			Boston	ds		partial	Rohland 2015; silica coated magnetic beads and 7x volume PB (Qiagen) for cleanups, Bst2.0 in smaller volume, 100ul total PCR volume, higher primer concentration, SPRI cleanup of PCR	1240k	Fu 2013; simultaneous enrichment of ~1.2M SNPs and mtDNA	Fu 2013; simultaneous enrichment of ~1.2M SNPs and mtDNA	HiSeq X10	2x101, 2x7	6.67e-05	62.2	0.1568	72.2	0	[0.532, 0.996]	na (<2x)	0.000848	1035	76.3	0.01	25	7	U
S27609.E1.L1	I27609	Fail	sexratio=0.32	failed library from a sample from a site with newly reported data	D039-A	MAEF 10121	MAEF 10121, Hypogeum 7, C4	2350	500-300 BCE	Ses Païsses de Cala d'Hort	Spain	38.8921	1.2386	cochlea	Barcelona		Barcelona			Boston	ds		partial	Rohland 2015; silica coated magnetic beads and 7x volume PB (Qiagen) for cleanups, Bst2.0 in smaller volume, 100ul total PCR volume, higher primer concentration, SPRI cleanup of PCR	1240k	Fu 2013; simultaneous enrichment of ~1.2M SNPs and mtDNA	Fu 2013; simultaneous enrichment of ~1.2M SNPs and mtDNA	HiSeq X10	2x101, 2x7	0.000131845	65.2	0.4533	76.6	0	[0.661, 0.954]	na (<2x)	0.00255	3074	76.4	0.0125	84	40	M
S27615.E1.L1	I27615	Fail	<2500.SNPs	failed library from a sample from a site with newly reported data	D045-A	MAEF 10118	MAEF 10118, Hypogeum 10, C35	2350	500-300 BCE	Ses Païsses de Cala d'Hort	Spain	38.8921	1.2386	cochlea	Barcelona		Barcelona			Boston	ds		partial	Rohland 2015; silica coated magnetic beads and 7x volume PB (Qiagen) for cleanups, Bst2.0 in smaller volume, 100ul total PCR volume, higher primer concentration, SPRI cleanup of PCR	1240k	Fu 2013; simultaneous enrichment of ~1.2M SNPs and mtDNA	Fu 2013; simultaneous enrichment of ~1.2M SNPs and mtDNA	HiSeq X10	2x101, 2x7	7.44e-05	67.7	0.5291	81.2	0.0265	[0.691, 0.957]	na (<2x)	0.001757	2131	78.1	0.0125	54	27	U
S27616.E1.L1	I27616	Fail	<2500.SNPs	failed library from a sample from a site with newly reported data	D046-A	MAEF 10118	MAEF 10118, Hypogeum 10, C39	2350	500-300 BCE	Ses Païsses de Cala d'Hort	Spain	38.8921	1.2386	cochlea	Barcelona		Barcelona			Boston	ds		partial	Rohland 2015; silica coated magnetic beads and 7x volume PB (Qiagen) for cleanups, Bst2.0 in smaller volume, 100ul total PCR volume, higher primer concentration, SPRI cleanup of PCR	1240k	Fu 2013; simultaneous enrichment of ~1.2M SNPs and mtDNA	Fu 2013; simultaneous enrichment of ~1.2M SNPs and mtDNA	HiSeq X10	2x101, 2x7	5.24e-05	60.2	0.1502	73.2	0.0355	[0.550, 0.976]	na (<2x)	0.001235	1491	72.9	0.02	48	21	U
S28500.Y1.E1.L1	I28500	Fail	<2500.SNPs	failed library from a sample from a site with newly reported data	A		Birsa A	2100	800 BCE - 500 CE	Carthage	Tunisia	36.8718	10.345	cochlea	Vienna	39	Boston	robotic	Rohland 2018 (Dabney Buffer, silica beads)	Boston	ds	7.8	partial	Rohland 2015; silica coated magnetic beads and 7x volume PB (Qiagen) for cleanups, Bst2.0 in smaller volume, 100ul total PCR volume, higher primer concentration, SPRI cleanup of PCR	1240k	Fu 2013; simultaneous enrichment of ~1.2M SNPs and mtDNA	Fu 2013; simultaneous enrichment of ~1.2M SNPs and mtDNA	HiSeq X10	2x101, 2x7	0.00223814	42.7		0	0	[nan, nan]	H2a2a1	0	0	42.7	0	0	0	U
S28501.Y1.E1.L1	I28501	Fail	<2500.SNPs	failed library from a sample from a site with newly reported data	B		Birsa A	2100	800 BCE - 500 CE	Carthage	Tunisia	36.8718	10.345	cochlea	Vienna	40	Boston	robotic	Rohland 2018 (Dabney Buffer, silica beads)	Boston	ds	8	partial	Rohland 2015; silica coated magnetic beads and 7x volume PB (Qiagen) for cleanups, Bst2.0 in smaller volume, 100ul total PCR volume, higher primer concentration, SPRI cleanup of PCR	1240k	Fu 2013; simultaneous enrichment of ~1.2M SNPs and mtDNA	Fu 2013; simultaneous enrichment of ~1.2M SNPs and mtDNA	HiSeq X10	2x101, 2x7	0.000248921	44.9	0.02426	80.4	0	[0.034, 0.979]	na (<2x)	0.000127	126	50.6	0.0335	11	0	U
S29087.Y1.E3.L1	I29087	Fail	<2500.SNPs, sexratio=0.278	failed library from a sample from a site with newly reported data	US6			2450	600-400 BCE	Baucina-Monte Falcone	Italy	37.9252	13.5364	tooth	Boston	36	Boston	robotic	Rohland 2018 (Dabney Buffer, silica beads)	Boston	ds	7.2	half	Rohland 2015; silica coated magnetic beads and 7x volume PB (Qiagen) for cleanups, Bst2.0 in smaller volume, 100ul total PCR volume, higher primer concentration, SPRI cleanup of PCR	Twist1.44M	Rohland 2022	Rohland 2022	HiSeq X10	2X101, 2X7	0.000338595	49.2	0.3553	53	0.0605	[0.309, 0.882]	na (<2x)	0.000389349	760	58.3	0.0845	13	5	U
S29956.Y1.E1.L1	I29956	Fail	<2500.SNPs	failed library from a sample from a site with newly reported data			Tumba del Guerrero	2500	600-500 BCE	Malaga	Spain	36.7202	-4.4203	tooth	Boston	36	Boston	robotic	Rohland 2018 (Dabney Buffer, silica beads)	Boston	ds	7.2	partial	Rohland 2015; silica coated magnetic beads and 7x volume PB (Qiagen) for cleanups, Bst2.0 in smaller volume, 100ul total PCR volume, higher primer concentration, SPRI cleanup of PCR	Twist1.44M	Rohland 2022	Rohland 2022	HiSeq X10	2x101, 2x7	6.22e-05	35.1	0.003319	55	0	[0.158, 0.987]	na (<2x)	0.0002	243	36.8	0.018	9	0	U
S31737.Y1.E2.L1	I31737	Fail	<2500.SNPs, damage.ds=0.028, sexratio=0.133	failed library from a sample from a site with newly reported data		Museum Of Carthage, boite XIV	burial 7	1335	533-698 CE	Carthage	Tunisia	36.8718	10.345	cochlea	Boston	38	Boston	robotic	Rohland 2018 (Dabney Buffer, silica beads)	Boston	ds	7.6	partial	Rohland 2015; silica coated magnetic beads and 7x volume PB (Qiagen) for cleanups, Bst2.0 in smaller volume, 100ul total PCR volume, higher primer concentration, SPRI cleanup of PCR	Twist1.44M	Rohland 2022	Rohland 2022	HiSeq X10	2x101, 2x7	0.000110417	35.8	0.01002	55.3	0	[0.029, 0.977]	na (<2x)	0.001015	1993	36.4	0.028	52	8	U
S31739.Y1.E2.L1	I31739	Fail	2500.to.5000.SNPs, damage.ds=0.028, sexratio=0.048	failed library from a sample from a site with newly reported data		Museum Of Carthage, boite IX	burial 9	1335	533-698 CE	Carthage	Tunisia	36.8718	10.345	cochlea	Boston	35	Boston	robotic	Rohland 2018 (Dabney Buffer, silica beads)	Boston	ds	7	partial	Rohland 2015; silica coated magnetic beads and 7x volume PB (Qiagen) for cleanups, Bst2.0 in smaller volume, 100ul total PCR volume, higher primer concentration, SPRI cleanup of PCR	Twist1.44M	Rohland 2022	Rohland 2022	HiSeq X10	2X101, 2X7			0.07508	56.5	0.0835	[0.341, 0.993]	na (<2x)	0.00243864	4585	45	0.0275	79	4	U
S31743.Y1.E2.L1	I31743	Fail	<500.SNPs, damage.ds=0.013	failed library from a sample from a site with newly reported data		Museum Of Carthage, boite XV	burial 24	1335	533-698 CE	Carthage	Tunisia	36.8718	10.345	cochlea	Boston	38	Boston	robotic	Rohland 2018 (Dabney Buffer, silica beads)	Boston	ds	7.6	partial	Rohland 2015; silica coated magnetic beads and 7x volume PB (Qiagen) for cleanups, Bst2.0 in smaller volume, 100ul total PCR volume, higher primer concentration, SPRI cleanup of PCR	Twist1.44M	Rohland 2022	Rohland 2022	HiSeq X10	2x101, 2x7	0.000106873	31.3		0	0	[nan, nan]	H2a2a1	3e-06	5	36.1	0.013	0	0	U
S31744.Y1.E2.L1	I31744	Fail	<500.SNPs, damage.ds=0.019	failed library from a sample from a site with newly reported data		Museum Of Carthage, boite V	1016	1335	533-698 CE	Carthage	Tunisia	36.8718	10.345	cochlea	Boston	37	Boston	robotic	Rohland 2018 (Dabney Buffer, silica beads)	Boston	ds	7.4	partial	Rohland 2015; silica coated magnetic beads and 7x volume PB (Qiagen) for cleanups, Bst2.0 in smaller volume, 100ul total PCR volume, higher primer concentration, SPRI cleanup of PCR	Twist1.44M	Rohland 2022	Rohland 2022	HiSeq X10	2x101, 2x7	0.0007212	37.2	0.002354	39	0	[nan, nan]	na (<2x)	4.9e-05	141	37	0.019	0	0	U
S35165.Y1.E1.L1	I35165	Fail	<500.SNPs, damage.ds=0.026, sexratio=0.333	failed library from a sample from a site with newly reported data			1	2500	800-300 BCE	Carthage	Tunisia	36.8718	10.345	cochlea	Vienna	38	Boston	robotic	Rohland 2018 (Dabney Buffer, silica beads)	Boston	ds	7.6	half	Rohland 2015; silica coated magnetic beads and 7x volume PB (Qiagen) for cleanups, Bst2.0 in smaller volume, 100ul total PCR volume, higher primer concentration, SPRI cleanup of PCR	Twist1.44M	Rohland 2022	Rohland 2022	HiSeq X10	2x101, 2x7	8.66e-05	31.7	0.003561	59	0	[0.038, 0.982]	na (<2x)	0.000105159	304	34.4	0.026	2	1	U
S35167.Y1.E1.L1	I35167	Fail	mtcontam=[0.639,0.920]	failed library from a sample from a site with newly reported data			63	2500	800-300 BCE	Carthage	Tunisia	36.8718	10.345	cochlea	Vienna	38	Boston	robotic	Rohland 2018 (Dabney Buffer, silica beads)	Boston	ds	7.6	half	Rohland 2015; silica coated magnetic beads and 7x volume PB (Qiagen) for cleanups, Bst2.0 in smaller volume, 100ul total PCR volume, higher primer concentration, SPRI cleanup of PCR	Twist1.44M	Rohland 2022	Rohland 2022	HiSeq X10	2x101, 2x7	0.0255876	40.5	2.566	41.4	0.23	[0.639, 0.928]	K1	0.0318214	60876	43.8	0.257	575	327	M
S35169.Y1.E1.L1	I35169	Fail	2500.to.5000.SNPs, sexratio=0.036	failed library from a sample from a site with newly reported data			72	2500	800-300 BCE	Carthage	Tunisia	36.8718	10.345	cochlea	Vienna	37	Boston	robotic	Rohland 2018 (Dabney Buffer, silica beads)	Boston	ds	7.4	half	Rohland 2015; silica coated magnetic beads and 7x volume PB (Qiagen) for cleanups, Bst2.0 in smaller volume, 100ul total PCR volume, higher primer concentration, SPRI cleanup of PCR	Twist1.44M	Rohland 2022	Rohland 2022	HiSeq X10	2x101, 2x7	0.000202267	36	0.0755	37.9	0.0555	[0.191, 0.989]	na (<2x)	0.00128624	2541	35.6	0.0905	53	2	U
S35324.Y1.E1.L1	I35324	Fail	<500.SNPs, damage.ds=0.018	failed library from a sample from a site with newly reported data			97	2500	800-300 BCE	Carthage	Tunisia	36.8718	10.345	cochlea	Vienna	38	Boston	robotic	Rohland 2018 (Dabney Buffer, silica beads)	Boston	ds	7.6	half	Rohland 2015; silica coated magnetic beads and 7x volume PB (Qiagen) for cleanups, Bst2.0 in smaller volume, 100ul total PCR volume, higher primer concentration, SPRI cleanup of PCR	Twist1.44M	Rohland 2022	Rohland 2022	HiSeq X10	2x101, 2x7	3.45e-05	36.2	0.002475	41	0	[0.028, 0.978]	na (<2x)	9.99e-05	237	35.8	0.018	1	2	U
S35326.Y1.E1.L1	I35326	Fail	<500.SNPs, damage.ds=0.000	failed library from a sample from a site with newly reported data			76	2500	800-300 BCE	Carthage	Tunisia	36.8718	10.345	cochlea	Vienna	37	Boston	robotic	Rohland 2018 (Dabney Buffer, silica beads)	Boston	ds	7.4	half	Rohland 2015; silica coated magnetic beads and 7x volume PB (Qiagen) for cleanups, Bst2.0 in smaller volume, 100ul total PCR volume, higher primer concentration, SPRI cleanup of PCR	Twist1.44M	Rohland 2022	Rohland 2022	HiSeq X10	2x101, 2x7	0.000324555	52.5		0	0	[nan, nan]	H2a2a1	0	2	52.6	0	0	0	U
S35330.Y1.E1.L1	I35330	Fail	<500.SNPs, damage.ds=0.013, sexratio=0.167	failed library from a sample from a site with newly reported data			92	2500	800-300 BCE	Carthage	Tunisia	36.8718	10.345	cochlea	Vienna	37	Boston	robotic	Rohland 2018 (Dabney Buffer, silica beads)	Boston	ds	7.4	half	Rohland 2015; silica coated magnetic beads and 7x volume PB (Qiagen) for cleanups, Bst2.0 in smaller volume, 100ul total PCR volume, higher primer concentration, SPRI cleanup of PCR	Twist1.44M	Rohland 2022	Rohland 2022	HiSeq X10	2x101, 2x7	5.63e-05	33.5	0.004587	38	0	[0.158, 0.987]	na (<2x)	0.000159911	356	34	0.013	5	1	U
S35341.Y1.E1.L1	I35341	Fail	<500.SNPs	failed library from a sample from a site with newly reported data			4	2500	800-300 BCE	Carthage	Tunisia	36.8718	10.345	cochlea	Vienna	38	Boston	robotic	Rohland 2018 (Dabney Buffer, silica beads)	Boston	ds	7.6	half	Rohland 2015; silica coated magnetic beads and 7x volume PB (Qiagen) for cleanups, Bst2.0 in smaller volume, 100ul total PCR volume, higher primer concentration, SPRI cleanup of PCR	Twist1.44M	Rohland 2022	Rohland 2022	HiSeq X10	2x101, 2x7	0.0371427	51.7		0	0	[nan, nan]	H2a2a1	5.21e-05	56	56.7	0.1435	2	0	U
S3828.E1.L2	I3828	Fail	screening spike complexity < 0.005	failed library from a sample from a site with newly reported data	2156		northern cemetery; Locus 02-201.H117, Phoenician cemetery Tomb N1	2850	1100-700 BCE	Achziv	Israel	33.0484	35.1028	cranial bone	Jerusalem		Boston	manual	Dabney 2013, Korlevic 2015	Boston	ds		partial	Rohland 2015; silica coated magnetic beads and 7x volume PB (Qiagen) for cleanups, Bst2.0 in smaller volume, 100ul total PCR volume, higher primer concentration, SPRI cleanup of PCR		Maricic 2010; separate enrichment for mtDNA				0.0065	21						0	0	0	0	0	0
S4797.E1.L1	I4797	Fail	screening spike complexity < 0.005	failed library from a sample from a site with newly reported data				2650	800-600 BCE	Motya (Mozia)	Italy	37.5353	12.2637	cochlea	Boston		Boston	manual	Dabney 2013, Korlevic 2015	Boston	ds		partial	Rohland 2015; universal adapters used for ligation, double indices attached at PCR stage		Maricic 2010; separate enrichment for mtDNA				0.0017	21						0	0	0	0	0	0
S7159.E1.L1	I7159	Fail	screening spike complexity < 0.005	failed library from a sample from a site with newly reported data	CH-08-C15-UE1502-E9			5950	4300-3700 BCE [from layer dates on different skeletons: 3948-3708 calBCE (5020±50 BP, CNA360); 4221-3990 calBCE (5650±40 BP, CNA664); 4244-3983 calBCE [5665±50 BP, CNA833)]	Campo de Hockey	Spain	36.445	-6.21	petrous bone	Boston		Boston	manual	Dabney 2013, Korlevic 2015	Boston	ds		partial	Rohland 2015; silica coated magnetic beads and 7x volume PB (Qiagen) for cleanups, Bst2.0 in smaller volume, 100ul total PCR volume, higher primer concentration, SPRI cleanup of PCR		Maricic 2010; separate enrichment for mtDNA				0.006	21	0.202	39	0.101	[0.036,0.983]	na (<2x)	0	0	0	0	0	0
S7161.E1.L1	I7161	Fail	<2500.SNPs	failed library from a sample from a site with newly reported data	CH-08-C15-UE1314-E8			5950	4300-3700 BCE [from layer dates on different skeletons: 3948-3708 calBCE (5020±50 BP, CNA360); 4221-3990 calBCE (5650±40 BP, CNA664); 4244-3983 calBCE [5665±50 BP, CNA833)]	Campo de Hockey	Spain	36.445	-6.21	tooth	Boston		Boston	manual	Dabney 2013, Korlevic 2015	Boston	ds		partial	Rohland 2015; silica coated magnetic beads and 7x volume PB (Qiagen) for cleanups, Bst2.0 in smaller volume, 100ul total PCR volume, higher primer concentration, SPRI cleanup of PCR	1240k	Maricic 2010; separate enrichment for mtDNA	Fu 2013; 390k and 840k targets combined into a single capture	NextSeq 500	2x76, 2x7	0.005	21	2.06	38	0.233	[0.697,0.826]	H2a2a1	0		37	0.053	43	33	M
S7254.E1.L1	I7254	Fail	screening spike complexity < 0.005	failed library from a sample from a site with newly reported data	4		T 190, camera sud IV livello riempimento	2300	500-200 BCE	Lilybaeum via Berta	Italy	37.8046	12.4363	cochlea	Palmero		Boston	manual	Dabney 2013, Korlevic 2015	Boston	ds		partial	Rohland 2015; silica coated magnetic beads and 7x volume PB (Qiagen) for cleanups, Bst2.0 in smaller volume, 100ul total PCR volume, higher primer concentration, SPRI cleanup of PCR		Maricic 2010; separate enrichment for mtDNA				0.0047	21	0.366	51	0.141		na (<2x)	0	0	0	0	0	0
S7255.E1.L1	I7255	Fail	screening spike complexity < 0.005	failed library from a sample from a site with newly reported data	T132		T132	2300	500-200 BCE	Lilybaeum via Berta	Italy	37.8046	12.4363	cochlea	Palmero		Boston	manual	Dabney 2013, Korlevic 2015	Boston	ds		partial	Rohland 2015; silica coated magnetic beads and 7x volume PB (Qiagen) for cleanups, Bst2.0 in smaller volume, 100ul total PCR volume, higher primer concentration, SPRI cleanup of PCR		Maricic 2010; separate enrichment for mtDNA				0.0033	21	0.207	46	0.106	[0.480,0.995]	na (<2x)	0	0	0	0	0	0
S7256.E1.L1	I7256	Fail	screening spike complexity < 0.005	failed library from a sample from a site with newly reported data	T186		T186	2300	500-200 BCE	Lilybaeum via Berta	Italy	37.8046	12.4363	long bone	Palmero		Boston	manual	Dabney 2013, Korlevic 2015	Boston	ds		partial	Rohland 2015; silica coated magnetic beads and 7x volume PB (Qiagen) for cleanups, Bst2.0 in smaller volume, 100ul total PCR volume, higher primer concentration, SPRI cleanup of PCR		Maricic 2010; separate enrichment for mtDNA				0.0055	21	0.0571	54	0		na (<2x)	0	0	0	0	0	0
S7266.E1.L1	I7266	Fail	screening spike complexity < 0.005	failed library from a sample from a site with newly reported data	F			2300	500-200 BCE	Lilybaeum via Berta	Italy	37.8046	12.4363	cochlea	Palmero		Boston	manual	Dabney 2013, Korlevic 2015	Boston	ds		partial	Rohland 2015; silica coated magnetic beads and 7x volume PB (Qiagen) for cleanups, Bst2.0 in smaller volume, 100ul total PCR volume, higher primer concentration, SPRI cleanup of PCR		Maricic 2010; separate enrichment for mtDNA				0.0075	20	0.00582	17	0	[0.026,0.976]	na (<2x)	0	0	0	0	0	0
S7451.E1.L1	I7451	Fail	reprepared due to lab error	failed library from a sample from a site with newly reported data	11		US 64, area saggio 3 sett. O	2300	500-200 BCE	Lilybaeum via Berta	Italy	37.8046	12.4363	tooth	Boston		Boston	manual	Dabney 2013, Korlevic 2015	Boston	ds		partial	Rohland 2015; universal adapters used for ligation, double indices attached at PCR stage													0	0	0	0	0	0
S7451.E1.L2	I7451	Fail	<2500.SNPs	failed library from a sample from a site with newly reported data	11		US 64, area saggio 3 sett. O	2300	500-200 BCE	Lilybaeum via Berta	Italy	37.8046	12.4363	tooth	Boston		Boston	manual	Dabney 2013, Korlevic 2015	Boston	ds		partial	Rohland 2015; silica coated magnetic beads and 7x volume PB (Qiagen) for cleanups, Bst2.0 in smaller volume, 100ul total PCR volume, higher primer concentration, SPRI cleanup of PCR	1240k	Fu 2013; simultaneous enrichment of ~1.2M SNPs and mtDNA	Fu 2013; simultaneous enrichment of ~1.2M SNPs and mtDNA	NextSeq 500	2x76, 2x7	7.93e-05	36.6	0.228	54	0.211	[0.547,0.996]	na (<2x)	0	29	50.7	0.088	2	0	U
S7452.E1.L1	I7452	Fail	2500.to.5000.SNPs	failed library from a sample from a site with newly reported data	14		T113	2300	500-200 BCE	Lilybaeum via De Gasperi	Italy	37.8043	12.4371	tooth	Boston		Boston	manual	Dabney 2013, Korlevic 2015	Boston	ds		partial	Rohland 2015; universal adapters used for ligation, double indices attached at PCR stage	1240k	Maricic 2010; separate enrichment for mtDNA	Fu 2013; 390k and 840k targets combined into a single capture	NextSeq 500	2x76, 2x7	0.0069	21	79.2	44	0.124	[0.996,1.000]	W5	0.001945	2315	34	0.037	72	12	consistent with M but not F
S7548.E1.L1	I7548	Fail	screening spike complexity < 0.005	failed library from a sample from a site with newly reported data	CH-08-C13A-UE1304-E2			5950	4300-3700 BCE [from layer dates on different skeletons: 3948-3708 calBCE (5020±50 BP, CNA360); 4221-3990 calBCE (5650±40 BP, CNA664); 4244-3983 calBCE [5665±50 BP, CNA833)]	Campo de Hockey	Spain	36.445	-6.21	cochlea	Boston		Boston	manual	Dabney 2013, Korlevic 2015	Boston	ds		partial	Rohland 2015; silica coated magnetic beads and 7x volume PB (Qiagen) for cleanups, Bst2.0 in smaller volume, 100ul total PCR volume, higher primer concentration, SPRI cleanup of PCR		Maricic 2010; separate enrichment for mtDNA				0.0072	21	0.84	34	0.219	[0.261,0.877]	na (<2x)	0	0	0	0	0	0
S7649.E1.L1	I7649	Fail	screening spike complexity < 0.005	failed library from a sample from a site with newly reported data				2350	500-300 BCE	Motya (Mozia)	Italy	37.5353	12.2637	tooth	Boston		Boston	manual	Dabney 2013, Korlevic 2015	Boston	ds		partial	Rohland 2015; silica coated magnetic beads and 7x volume PB (Qiagen) for cleanups, Bst2.0 in smaller volume, 100ul total PCR volume, higher primer concentration, SPRI cleanup of PCR		Maricic 2010; separate enrichment for mtDNA				0.0039	21	0.23	41	0.11		na (<2x)	0	0	0	0	0	0
S7652.E1.L1	I7652	Fail	coverage < 0.005	failed library from a sample from a site with newly reported data				2350	500-300 BCE	Motya (Mozia)	Italy	37.5353	12.2637	tooth	Boston		Boston	manual	Dabney 2013, Korlevic 2015	Boston	ds		partial	Rohland 2015; silica coated magnetic beads and 7x volume PB (Qiagen) for cleanups, Bst2.0 in smaller volume, 100ul total PCR volume, higher primer concentration, SPRI cleanup of PCR	1240k	Maricic 2010; separate enrichment for mtDNA	Fu 2013; 390k and 840k targets combined into a single capture	NextSeq 500	2x76, 2x7	0.0043	21	2.62	49	0.083	[0.465,0.996]	H2a	0		37	0.04	69	26	M
REFERENCES:
Protocol	Method	Reference
Extraction:	Dabney 2013, Korlevic 2015	J. Dabney et al., Complete mitochondrial genome sequence of a Middle Pleistocene cave bear reconstructed from ultrashort DNA fragments. Proc. Natl. Acad. Sci. U. S. A. 110, 15758–63 (2013); P. Korlević et al., Reducing microbial and human contamination in DNA extractions from ancient bones and teeth. Biotechniques. 59, 87–93 (2015).
	Rohland 2018 (Dabney Buffer, silica beads)	N. Rohland, I. Glocke, A. Aximu-Petri, M. Meyer, Extraction of highly degraded DNA from ancient bones, teeth and sediments for high-throughput sequencing. Nat. Protoc. 13, 2447–2461 (2018).
Library Prep:	Rohland 2015; silica coated magnetic beads and 7x volume PB (Qiagen) for cleanups, Bst2.0 in smaller volume, 100ul total PCR volume, higher primer concentration, SPRI cleanup of PCR	Rohland, N., Harney, E., Mallick, S., Nordenfelt, S. & Reich, D. Partial uracil–DNA–glycosylase treatment for screening of ancient DNA. Philos. Trans. R. Soc. B 370, 20130624 (2015).
	Rohland 2015; universal adapters used for ligation, double indices attached at PCR stage	Rohland, N., Harney, E., Mallick, S., Nordenfelt, S. & Reich, D. Partial uracil–DNA–glycosylase treatment for screening of ancient DNA. Philos. Trans. R. Soc. B 370, 20130624 (2015).
	Gansauge 2020	Gansauge, Marie-Theres, et al. Manual and automated preparation of single-stranded DNA libraries for the sequencing of DNA from ancient biological remains and other sources of highly degraded DNA. Nature protocols 15(8), 2279-2300 (2020).
	Briggs 2012, Rohland 2015; Endo VIII in blunting; Bst2.0 in smaller volume; 100ul total PCR volume; higher primer concentration	Briggs, Adrian W., and Patricia Heyn. "Preparation of next-generation sequencing libraries from damaged DNA." Ancient DNA: Methods and Protocols (2012): 143-154.
Enrichment:	Fu 2013; simultaneous enrichment of ~1.2M SNPs and mtDNA	Fu Q, Meyer M, Gao X, Stenzel U, Burbano HA, Kelso J, Pääbo S. DNA analysis of an early modern human from Tianyuan Cave, China. Proc Natl Acad Sci U S A. 2013 Feb 5;110(6):2223-7. doi: 10.1073/pnas.1221359110. Epub 2013 Jan 22. PMID: 23341637; PMCID: PMC3568306.
	Rohland 2022	N. Rohland, S. Mallick et al. Three reagents for in-solution enrichment of ancient human DNA at more than a million SNPs. bioRxiv https://doi.org/10.1101/2022.01.13.476259 (2022).
	Maricic 2010; separate enrichment for mtDNA	Maricic T, Whitten M, Pääbo S. 2010, Multiplexed DNA sequence capture of mitochondrial genomes using PCR products. PLoS One, 5, e14004; Fu Q, Meyer M, Gao X, et al. 2013, DNA analysis of an early modern human from Tianyuan Cave, China. Proc Natl Acad Sci USA, 110: 2223‐2227
	Fu 2013; 390k and 840k targets combined into a single capture	Fu Q, Meyer M, Gao X, Stenzel U, Burbano HA, Kelso J, Pääbo S. DNA analysis of an early modern human from Tianyuan Cave, China. Proc Natl Acad Sci U S A. 2013 Feb 5;110(6):2223-7. doi: 10.1073/pnas.1221359110. Epub 2013 Jan 22. PMID: 23341637; PMCID: PMC3568306.
REFERENCES:
Protocol	Method	Reference
Extraction:	Dabney 2013, Korlevic 2015	J. Dabney et al., Complete mitochondrial genome sequence of a Middle Pleistocene cave bear reconstructed from ultrashort DNA fragments. Proc. Natl. Acad. Sci. U. S. A. 110, 15758–63 (2013); P. Korlević et al., Reducing microbial and human contamination in DNA extractions from ancient bones and teeth. Biotechniques. 59, 87–93 (2015).
	Rohland 2018 (Dabney Buffer, silica beads)	N. Rohland, I. Glocke, A. Aximu-Petri, M. Meyer, Extraction of highly degraded DNA from ancient bones, teeth and sediments for high-throughput sequencing. Nat. Protoc. 13, 2447–2461 (2018).
Library Prep:	Rohland 2015; silica coated magnetic beads and 7x volume PB (Qiagen) for cleanups, Bst2.0 in smaller volume, 100ul total PCR volume, higher primer concentration, SPRI cleanup of PCR	Rohland, N., Harney, E., Mallick, S., Nordenfelt, S. & Reich, D. Partial uracil–DNA–glycosylase treatment for screening of ancient DNA. Philos. Trans. R. Soc. B 370, 20130624 (2015).
	Rohland 2015; universal adapters used for ligation, double indices attached at PCR stage	Rohland, N., Harney, E., Mallick, S., Nordenfelt, S. & Reich, D. Partial uracil–DNA–glycosylase treatment for screening of ancient DNA. Philos. Trans. R. Soc. B 370, 20130624 (2015).
	Gansauge 2020	Gansauge, Marie-Theres, et al. Manual and automated preparation of single-stranded DNA libraries for the sequencing of DNA from ancient biological remains and other sources of highly degraded DNA. Nature protocols 15(8), 2279-2300 (2020).
	Briggs 2012, Rohland 2015; Endo VIII in blunting; Bst2.0 in smaller volume; 100ul total PCR volume; higher primer concentration	Briggs, Adrian W., and Patricia Heyn. "Preparation of next-generation sequencing libraries from damaged DNA." Ancient DNA: Methods and Protocols (2012): 143-154.
Enrichment:	Fu 2013; simultaneous enrichment of ~1.2M SNPs and mtDNA	Fu Q, Meyer M, Gao X, Stenzel U, Burbano HA, Kelso J, Pääbo S. DNA analysis of an early modern human from Tianyuan Cave, China. Proc Natl Acad Sci U S A. 2013 Feb 5;110(6):2223-7. doi: 10.1073/pnas.1221359110. Epub 2013 Jan 22. PMID: 23341637; PMCID: PMC3568306.
	Rohland 2022	N. Rohland, S. Mallick et al. Three reagents for in-solution enrichment of ancient human DNA at more than a million SNPs. bioRxiv https://doi.org/10.1101/2022.01.13.476259 (2022).
	Maricic 2010; separate enrichment for mtDNA	Maricic T, Whitten M, Pääbo S. 2010, Multiplexed DNA sequence capture of mitochondrial genomes using PCR products. PLoS One, 5, e14004; Fu Q, Meyer M, Gao X, et al. 2013, DNA analysis of an early modern human from Tianyuan Cave, China. Proc Natl Acad Sci USA, 110: 2223‐2227
	Fu 2013; 390k and 840k targets combined into a single capture	Fu Q, Meyer M, Gao X, Stenzel U, Burbano HA, Kelso J, Pääbo S. DNA analysis of an early modern human from Tianyuan Cave, China. Proc Natl Acad Sci U S A. 2013 Feb 5;110(6):2223-7. doi: 10.1073/pnas.1221359110. Epub 2013 Jan 22. PMID: 23341637; PMCID: PMC3568306.

## Sheet: SuppTable2-LibraryInfo
Library ID (we list all libraries from individuals with newly reported data in this study)	Master ID (lab)	PASS/FAIL status for library. If PASS, is this a newly reported library, and a newly reported individual? If FAIL, give reason.	Assessment Note	Skeletal Code	Accession/Museum Code	Burial Code	Date mean in BP in years before 1950 CE	Full Date: One of two formats. (Format 1) 95.4% CI calibrated radiocarbon age (Conventional Radiocarbon Age BP, Lab number) e.g. 2624-2350 calBCE (3990±40 BP, Ua-35016). (Format 2) Archaeological context range, e.g. 2500-1700 BCE	Site	Country	Latitude	Longitude	Skeletal Element Used for aDNA	Location where powder was prepared	amount of powder used in extraction (mg)	Location where DNA extraction was performed	DNA extraction	Extraction Method	Location where library preparation was performed	Library preparation	amount of powder in library (mg)	UDG treatment	Library Prep Method	Target enrichment performed	mt Enrichment Method	1240K Enrichment Method	Sequencing platform for 1240k capture data	Read Length	Shotgun percentage mapping to hg19	Shotgun mean sequence length	mtDNA coverage	mtDNA mean -or- median read length	mtDNA fraction of C-to-T damage in last base	mtDNA match to consensus sequence 95% CI	mtDNA haplogroup	1240K coverage at targeted positions	1240K unique SNPs hit	1240K mean -or- median read length	1240K fraction of C-to-T damage in last base	1240K sequences hitting X chr	1240K sequences hitting Y chr	Genetically determined sex
S11788.Y1.E1.L1	I11788	Pass	mtcontam=0.972	ANC-19		northern cemetery; Locus 02-201; Basket 2152	2600	900-400 BCE	Achziv	Israel	33.0484	35.1028	cochlea	Jerusalem	76	Boston	robotic	Rohland 2018 (Dabney Buffer, silica beads)	Boston	ds	7.6	partial	Rohland 2015; silica coated magnetic beads and 7x volume PB (Qiagen) for cleanups, Bst2.0 in smaller volume, 100ul total PCR volume, higher primer concentration, SPRI cleanup of PCR	1240k	Fu 2013; simultaneous enrichment of ~1.2M SNPs and mtDNA	Fu 2013; simultaneous enrichment of ~1.2M SNPs and mtDNA	NextSeq 500	2x76, 2x7	0.0130531	42.7	55.69	45.3	0.2545	[0.958,0.982]	U7b	0.305333	279026	49.1	0.249	6148	4214	M
S11794.Y1.E1.L1	I11794	Pass	mtcontam=0.978	ANC-31		northern cemetery; Locus 02-201; Basket 2319	2542	756-414 calBCE (2455±35 BP, PSUAMS-7869)	Achziv	Israel	33.0484	35.1028	cochlea	Jerusalem	74	Boston	robotic	Rohland 2018 (Dabney Buffer, silica beads)	Boston	ds	7.4	partial	Rohland 2015; silica coated magnetic beads and 7x volume PB (Qiagen) for cleanups, Bst2.0 in smaller volume, 100ul total PCR volume, higher primer concentration, SPRI cleanup of PCR	1240k	Fu 2013; simultaneous enrichment of ~1.2M SNPs and mtDNA	Fu 2013; simultaneous enrichment of ~1.2M SNPs and mtDNA	NextSeq 500	2x76, 2x7	0.0228742	47.8	120.4	51.1	0.188	[0.966,0.987]	U1b3	0.699725	490983	56.4	0.1885	14239	9577	M
S11800.Y1.E1.L1	I11794	Pass	mtcontam=0.975	ANC-42		northern cemetery; Locus 02-203; Basket 2498	2542	756-414 calBCE (2455±35 BP, PSUAMS-7869)	Achziv	Israel	33.0484	35.1028	cochlea	Jerusalem	75	Boston	robotic	Rohland 2018 (Dabney Buffer, silica beads)	Boston	ds	7.5	partial	Rohland 2015; silica coated magnetic beads and 7x volume PB (Qiagen) for cleanups, Bst2.0 in smaller volume, 100ul total PCR volume, higher primer concentration, SPRI cleanup of PCR	1240k	Fu 2013; simultaneous enrichment of ~1.2M SNPs and mtDNA	Fu 2013; simultaneous enrichment of ~1.2M SNPs and mtDNA	NextSeq 500	2x76, 2x7	0.00468327	48.2	38.18	49.7	0.198	[0.961,0.986]	U1b3	0.248962	239440	55.3	0.206	5292	3507	M
S11804.Y1.E1.L1	I11804	Questionable	mtcontam=0.792	ASC-2		southern cemetery; Locus 610; Basket 2088; Lab #14063	2600	900-400 BCE	Achziv	Israel	33.0484	35.1028	cochlea	Jerusalem	76	Boston	robotic	Rohland 2018 (Dabney Buffer, silica beads)	Boston	ds	7.6	partial	Rohland 2015; silica coated magnetic beads and 7x volume PB (Qiagen) for cleanups, Bst2.0 in smaller volume, 100ul total PCR volume, higher primer concentration, SPRI cleanup of PCR	1240k	Fu 2013; simultaneous enrichment of ~1.2M SNPs and mtDNA	Fu 2013; simultaneous enrichment of ~1.2M SNPs and mtDNA	NextSeq 500	2x76, 2x7	0.00121204	49.4	2.676	50	0.155	[0.640,0.875]	HV4	0.023376	27190	56.9	0.1795	1014	10	F
S22248.Y1.E1.L1	I11804	Pass	mtcontam=[0.894,0.970]	ASC-2B		southern cemetery; Locus 610; Basket 2088; Lab #14063	2600	900-400 BCE	Achziv	Israel	33.0484	35.1028	cochlea	Jerusalem	38	Boston	robotic	Rohland 2018 (Dabney Buffer, silica beads)	Boston	ds	7.6	partial	Rohland 2015; silica coated magnetic beads and 7x volume PB (Qiagen) for cleanups, Bst2.0 in smaller volume, 100ul total PCR volume, higher primer concentration, SPRI cleanup of PCR	1240k	Fu 2013; simultaneous enrichment of ~1.2M SNPs and mtDNA	Fu 2013; simultaneous enrichment of ~1.2M SNPs and mtDNA	HiSeq X10	2x101, 2x7	0.0127566	48.2	6.205	52.4	0.157	[0.894, 0.978]	HV4	0.065869	76543	56.3	0.175	2642	25	F
S11805.Y1.E1.L1	I11805	Pass	mtcontam=0.979	ASC-3		southern cemetery; Locus 610; Basket 3213? 3183	2600	900-400 BCE	Achziv	Israel	33.0484	35.1028	cochlea	Jerusalem	77	Boston	robotic	Rohland 2018 (Dabney Buffer, silica beads)	Boston	ds	7.7	partial	Rohland 2015; silica coated magnetic beads and 7x volume PB (Qiagen) for cleanups, Bst2.0 in smaller volume, 100ul total PCR volume, higher primer concentration, SPRI cleanup of PCR	1240k	Fu 2013; simultaneous enrichment of ~1.2M SNPs and mtDNA	Fu 2013; simultaneous enrichment of ~1.2M SNPs and mtDNA	NextSeq 500	2x76, 2x7	0.00160475	48.7	10.46	49.7	0.154	[0.943,0.992]	I	0.042886	49928	56.3	0.167	819	578	M
S22249.Y1.E1.L1	I11805	Pass	mtcontam=[0.918,0.970]	ASC-3B		southern cemetery; Locus 610; Basket 3213? 3183	2600	900-400 BCE	Achziv	Israel	33.0484	35.1028	cochlea	Jerusalem	37	Boston	robotic	Rohland 2018 (Dabney Buffer, silica beads)	Boston	ds	7.4	partial	Rohland 2015; silica coated magnetic beads and 7x volume PB (Qiagen) for cleanups, Bst2.0 in smaller volume, 100ul total PCR volume, higher primer concentration, SPRI cleanup of PCR	1240k	Fu 2013; simultaneous enrichment of ~1.2M SNPs and mtDNA	Fu 2013; simultaneous enrichment of ~1.2M SNPs and mtDNA	HiSeq X10	2x101, 2x7	0.00800402	45.9	12.11	50.8	0.1665	[0.918, 0.978]	I1	0.129192	142048	54.3	0.1795	2412	1718	M
S11806.Y1.E1.L1	I11806	Pass		ASC-4		southern cemetery; Locus 610; Lab #14064	2761	891-791 calBCE (2650±20 BP, PSUAMS-7860)	Achziv	Israel	33.0484	35.1028	cochlea	Jerusalem	73	Boston	robotic	Rohland 2018 (Dabney Buffer, silica beads)	Boston	ds	7.3	partial	Rohland 2015; silica coated magnetic beads and 7x volume PB (Qiagen) for cleanups, Bst2.0 in smaller volume, 100ul total PCR volume, higher primer concentration, SPRI cleanup of PCR	1240k	Fu 2013; simultaneous enrichment of ~1.2M SNPs and mtDNA	Fu 2013; simultaneous enrichment of ~1.2M SNPs and mtDNA	NextSeq 500	2x76, 2x7	0.00236846	47.1	12.02	50.6	0.2	[0.975,1.000]	N2a	0.066831	74670	55.4	0.199	2860	21	F
S12042.Y1.E1.L1	I12042	Pass		S-EVA 11439		UE 90 (campaña 2007), Femur left	2301	700-1 BCE	Puig des Molins	Spain	38.9072	1.42944	long bone	Boston	77	Boston	robotic	Rohland 2018 (Dabney Buffer, silica beads)	Boston	ds	7.7	partial	Rohland 2015; silica coated magnetic beads and 7x volume PB (Qiagen) for cleanups, Bst2.0 in smaller volume, 100ul total PCR volume, higher primer concentration, SPRI cleanup of PCR	1240k	Fu 2013; simultaneous enrichment of ~1.2M SNPs and mtDNA	Fu 2013; simultaneous enrichment of ~1.2M SNPs and mtDNA	NextSeq 500	2x76, 2x7	0.00018361	40.7	8.637	50.5	0.161	[0.950,0.995]	J1c	0.009826	12982	59.5	0.135	225	163	M
S12433.Y1.E1.L1	I12433	Pass		6175			2752	816-791 calBCE (2635±15 BP, PSUAMS-5278)	Khenchela Cave	Algeria	35.4277	7.14507	cochlea	Vienna	77	Boston	robotic	Rohland 2018 (Dabney Buffer, silica beads)	Boston	ds	7.7	partial	Rohland 2015; silica coated magnetic beads and 7x volume PB (Qiagen) for cleanups, Bst2.0 in smaller volume, 100ul total PCR volume, higher primer concentration, SPRI cleanup of PCR	1240k	Fu 2013; simultaneous enrichment of ~1.2M SNPs and mtDNA	Fu 2013; simultaneous enrichment of ~1.2M SNPs and mtDNA	NextSeq 500	2x76, 2x7	0.607235	53.8	483	57.1	0.049	[0.991,1.000]	J1c1b1	4.132	782937	60.4	0.049	142537	1124	F
S12517.E1.L1	I12517	Pass		CHIN'08 Fosa E/F1			2594	773-544 calBCE (2500±20 BP, PSUAMS-9802)	Solar Los Chinchorros	Spain	36.5131	-6.2814	tooth	Boston		Boston	manual	Dabney 2013, Korlevic 2015	Boston	ds		partial	Rohland 2015; silica coated magnetic beads and 7x volume PB (Qiagen) for cleanups, Bst2.0 in smaller volume, 100ul total PCR volume, higher primer concentration, SPRI cleanup of PCR	1240k	Fu 2013; simultaneous enrichment of ~1.2M SNPs and mtDNA	Fu 2013; simultaneous enrichment of ~1.2M SNPs and mtDNA	NextSeq 500	2x76, 2x7	0.00102404	49.1	114.7	51.1	0.141	[0.989,0.999]	H3	0.065	75026	58	0.143	1435	860	M
S12664.E1.L1	I12664	Pass	mtcontam=0.977	Birgi 2			1838	40-205 calCE (1922±18 BP) [R_combine: (1920±20 BP, PSUAMS-6369), (1926±34 BP, 78.68±0.33 pMC, RTD-10610)]	Birgi	Italy	37.885	12.475	cochlea	Boston		Boston	manual	Dabney 2013, Korlevic 2015	Boston	ds		partial	Rohland 2015; silica coated magnetic beads and 7x volume PB (Qiagen) for cleanups, Bst2.0 in smaller volume, 100ul total PCR volume, higher primer concentration, SPRI cleanup of PCR	1240k	Fu 2013; simultaneous enrichment of ~1.2M SNPs and mtDNA	Fu 2013; simultaneous enrichment of ~1.2M SNPs and mtDNA	NextSeq 500	2x76, 2x7	0.66774	48.7	281.1	52.2	0.12	[0.962,0.988]	H83	3.017	891049	56	0.118	124984	1442	F
S12665.E1.L1	I12665	Pass	Xcontam=0.007	Birgi 16			2082	336-51 calBCE (2116±26 BP, 76.84±0.25 pMC, RTD-10609)	Birgi	Italy	37.885	12.475	cochlea	Boston		Boston	manual	Dabney 2013, Korlevic 2015	Boston	ds		partial	Rohland 2015; silica coated magnetic beads and 7x volume PB (Qiagen) for cleanups, Bst2.0 in smaller volume, 100ul total PCR volume, higher primer concentration, SPRI cleanup of PCR	1240k	Fu 2013; simultaneous enrichment of ~1.2M SNPs and mtDNA	Fu 2013; simultaneous enrichment of ~1.2M SNPs and mtDNA	NextSeq 500	2x76, 2x7	0.114053	45	233.2	48.3	0.14	[0.979,0.995]	H14a2	1.693	820028	53.2	0.147	35603	22964	M
S12666.E1.L1	I12666	Pass		Birgi T14			2455	737-401 calBCE (2411±28 BP, 74.07±0.26 pMC, RTD-10612)	Birgi	Italy	37.885	12.475	cochlea	Boston		Boston	manual	Dabney 2013, Korlevic 2015	Boston	ds		partial	Rohland 2015; silica coated magnetic beads and 7x volume PB (Qiagen) for cleanups, Bst2.0 in smaller volume, 100ul total PCR volume, higher primer concentration, SPRI cleanup of PCR	1240k	Fu 2013; simultaneous enrichment of ~1.2M SNPs and mtDNA	Fu 2013; simultaneous enrichment of ~1.2M SNPs and mtDNA	NextSeq 500	2x76, 2x7	0.164094	43.4	291	47	0.176	[0.986,0.997]	N1b1a	2.153	853510	50.8	0.188	91932	972	F
S12844.Y1.E1.L1	I12844	Pass	Xcontam=0.007, long.stretches.of.homozygosity	Mozia 1			2086	334-54 calBCE (2122±16 BP) [R_combine: (2130±20 BP, PSUAMS-6370), (2109±26 BP, 76.91±0.25 pMC, RTD-10616)]	Motya (Mozia)	Italy	37.5353	12.2637	cochlea	Boston	65	Boston	robotic	Rohland 2018 (Dabney Buffer, silica beads)	Boston	ds	6.5	partial	Rohland 2015; silica coated magnetic beads and 7x volume PB (Qiagen) for cleanups, Bst2.0 in smaller volume, 100ul total PCR volume, higher primer concentration, SPRI cleanup of PCR	1240k	Fu 2013; simultaneous enrichment of ~1.2M SNPs and mtDNA	Fu 2013; simultaneous enrichment of ~1.2M SNPs and mtDNA	NextSeq 500	2x76, 2x7	0.511317	51.3	388.9	55.2	0.119	[0.977,0.996]	HV0+195	4.584	903415	57.6	0.126	85182	58111	M
S12846.Y1.E1.L1	I12846	Pass	Xcontam=0.003	Lilibeo 13			2093	343-49 calBCE (2121±30 BP, 76.80±0.29 pMC, RTD-10615)	Lilybaeum-Tribunale	Italy	37.8066	12.4401	cochlea	Boston	77	Boston	robotic	Rohland 2018 (Dabney Buffer, silica beads)	Boston	ds	7.7	partial	Rohland 2015; silica coated magnetic beads and 7x volume PB (Qiagen) for cleanups, Bst2.0 in smaller volume, 100ul total PCR volume, higher primer concentration, SPRI cleanup of PCR	1240k	Fu 2013; simultaneous enrichment of ~1.2M SNPs and mtDNA	Fu 2013; simultaneous enrichment of ~1.2M SNPs and mtDNA	NextSeq 500	2x76, 2x7	0.251133	50.1	550.2	53.7	0.126	[0.992,1.000]	K1a2	3.896	871105	56.4	0.133	72558	51681	M
S12847.Y1.E1.L1	I12847	Pass		Birgi SAS3h-US183			2591	768-544 calBCE (2492±16 BP) [R_combine: (2465±20 BP, PSUAMS-9199), 794-549 calBCE (2537±26 BP, 72.92±0.24 pMC, RTD-10611)	Birgi	Italy	37.885	12.475	cochlea	Boston	69	Boston	robotic	Rohland 2018 (Dabney Buffer, silica beads)	Boston	ds	6.9	partial	Rohland 2015; silica coated magnetic beads and 7x volume PB (Qiagen) for cleanups, Bst2.0 in smaller volume, 100ul total PCR volume, higher primer concentration, SPRI cleanup of PCR	1240k	Fu 2013; simultaneous enrichment of ~1.2M SNPs and mtDNA	Fu 2013; simultaneous enrichment of ~1.2M SNPs and mtDNA	NextSeq 500	2x76, 2x7	0.438686	46.2	431.2	49.8	0.182	[0.984,0.997]	K1a4a1	3.498	799611	50.5	0.2	124746	1282	F
S12848.Y1.E1.L1	I12848	Pass	Xcontam=0.004	Tribunale T138			2290	396-232 calBCE (2277±16 BP) [R_combine: (2255±20 BP, PSUAMS-6371), (2310±25 BP, 75.01±0.24 pMC, RTD-10617)]	Lilybaeum-Tribunale	Italy	37.8066	12.4401	cochlea	Boston	72	Boston	robotic	Rohland 2018 (Dabney Buffer, silica beads)	Boston	ds	7.2	partial	Rohland 2015; silica coated magnetic beads and 7x volume PB (Qiagen) for cleanups, Bst2.0 in smaller volume, 100ul total PCR volume, higher primer concentration, SPRI cleanup of PCR	1240k	Fu 2013; simultaneous enrichment of ~1.2M SNPs and mtDNA	Fu 2013; simultaneous enrichment of ~1.2M SNPs and mtDNA	NextSeq 500	2x76, 2x7	0.417622	53	315.1	57.1	0.117	[0.973,0.994]	R0a	3.468	804314	58.7	0.121	62848	45424	M
S12849.Y1.E1.L1	I12849	Pass		Lilibeo 100			1790	85-213 calCE (1892±16 BP) [R_combine: (1895±20 BP, PSUAMS-6372), (1888±26 BP, 79.06±0.26 pMC, RTD-10614)]	Lilybaeum-Tribunale	Italy	37.8066	12.4401	cochlea	Boston	70	Boston	robotic	Rohland 2018 (Dabney Buffer, silica beads)	Boston	ds	7	partial	Rohland 2015; silica coated magnetic beads and 7x volume PB (Qiagen) for cleanups, Bst2.0 in smaller volume, 100ul total PCR volume, higher primer concentration, SPRI cleanup of PCR	1240k	Fu 2013; simultaneous enrichment of ~1.2M SNPs and mtDNA	Fu 2013; simultaneous enrichment of ~1.2M SNPs and mtDNA	NextSeq 500	2x76, 2x7	0.623993	52.1	303.7	55.7	0.124	[0.983,0.997]	H4a1a	3.571	812561	57.1	0.121	130622	1235	F
S12852.E1.L1	I12852	Pass		VM'02		Tumba 2	2250	400-200 BCE	Villa Maruja	Spain	36.4544	-6.2166	tooth	Boston		Boston	manual	Dabney 2013, Korlevic 2015	Boston	ds		partial	Rohland 2015; silica coated magnetic beads and 7x volume PB (Qiagen) for cleanups, Bst2.0 in smaller volume, 100ul total PCR volume, higher primer concentration, SPRI cleanup of PCR	1240k	Fu 2013; simultaneous enrichment of ~1.2M SNPs and mtDNA	Fu 2013; simultaneous enrichment of ~1.2M SNPs and mtDNA	NextSeq 500	2x76, 2x7	0.000322391	40.6	15.87	45.6	0.165	[0.977,1.000]	H1	0.007	8836	50.4	0.129	336	4	F
S12854.E1.L1	I12854	Critical	sexratio=0.184	TA 95 EF-7			2150	300-100 BCE	Teatro Andalucía	Spain	36.5314	-6.2975	tooth	Boston		Boston	manual	Dabney 2013, Korlevic 2015	Boston	ds		partial	Rohland 2015; silica coated magnetic beads and 7x volume PB (Qiagen) for cleanups, Bst2.0 in smaller volume, 100ul total PCR volume, higher primer concentration, SPRI cleanup of PCR	1240k	Fu 2013; simultaneous enrichment of ~1.2M SNPs and mtDNA	Fu 2013; simultaneous enrichment of ~1.2M SNPs and mtDNA	NextSeq 500	2x76, 2x7	0.000259468	38.2	20.61	51.7	0.105	[0.986,1.000]	H3c3	0.007	8304	52.6	0.136	315	71	U
S13126.L1	I13126	Questionable	2500.to.5000.SNPs	BAU_4			2550	800-400 BCE	Baucina-Monte Falcone	Italy	37.9252	13.5364	tooth	Florence		Florence			Florence	ds		minus		1240k	Fu 2013; simultaneous enrichment of ~1.2M SNPs and mtDNA	Fu 2013; simultaneous enrichment of ~1.2M SNPs and mtDNA	NextSeq 500	2x76, 2x7			0.5966	54.9	0.358	[0.587,0.843]	na (<2x)	0.003	2769	59.7	0.363	125	2	F
S13133.L1	I13133	Pass		BAU_11			2550	800-400 BCE	Baucina-Monte Falcone	Italy	37.9252	13.5364	tooth	Florence		Florence			Florence	ds		minus		1240k	Fu 2013; simultaneous enrichment of ~1.2M SNPs and mtDNA	Fu 2013; simultaneous enrichment of ~1.2M SNPs and mtDNA	NextSeq 500	2x76, 2x7			181.4	60.1	0.389	[0.961,0.997]	H	0.012	12358	66	0.345	418	3	F
S13136.L1	I13136	Questionable	2500.to.5000.SNPs	BAU_13			2550	800-400 BCE	Baucina-Monte Falcone	Italy	37.9252	13.5364	tooth	Florence		Florence			Florence	ds		minus		1240k	Fu 2013; simultaneous enrichment of ~1.2M SNPs and mtDNA	Fu 2013; simultaneous enrichment of ~1.2M SNPs and mtDNA	NextSeq 500	2x76, 2x7			28.61	59.6	0.483	[0.966,0.996]	T2c1d+152	0.005	5102	63.9	0.358	210	4	F
S13137.L1	I13137	Questionable	2500.to.5000.SNPs, mtcontam=0.969	BAU_14			2550	800-400 BCE	Baucina-Monte Falcone	Italy	37.9252	13.5364	tooth	Florence		Florence			Florence	ds		minus		1240k	Fu 2013; simultaneous enrichment of ~1.2M SNPs and mtDNA	Fu 2013; simultaneous enrichment of ~1.2M SNPs and mtDNA	NextSeq 500	2x76, 2x7			39.03	61.1	0.424	[0.942,0.988]	J1	0.003	2893	62.9	0.411	98	1	U
S13140.L1	I13140	Pass	mtcontam=0.966	BAU_17			2550	800-400 BCE	Baucina-Monte Falcone	Italy	37.9252	13.5364	tooth	Florence		Florence			Florence	ds		minus		1240k	Fu 2013; simultaneous enrichment of ~1.2M SNPs and mtDNA	Fu 2013; simultaneous enrichment of ~1.2M SNPs and mtDNA	NextSeq 500	2x76, 2x7			97.81	58.6	0.421	[0.934,0.983]	H1e8	0.023	22722	61.8	0.367	904	8	F
S13142.L1	I13142	Pass	mtcontam=0.977	BAU_19			2550	800-400 BCE	Baucina-Monte Falcone	Italy	37.9252	13.5364	tooth	Florence		Florence			Florence	ds				1240k	Fu 2013; simultaneous enrichment of ~1.2M SNPs and mtDNA	Fu 2013; simultaneous enrichment of ~1.2M SNPs and mtDNA	NextSeq 500	2x76, 2x7			103.1	58.4	0.408	[0.962,0.988]	T2e+152	0.015	14807	59.4	0.402	561	3	F
S13143.L1	I13142	Questionable	sex.intermediate	BAU_20			2550	800-400 BCE	Baucina-Monte Falcone	Italy	37.9252	13.5364	tooth	Florence		Florence			Florence	ds				1240k	Fu 2013; simultaneous enrichment of ~1.2M SNPs and mtDNA	Fu 2013; simultaneous enrichment of ~1.2M SNPs and mtDNA	NextSeq 500	2x76, 2x7			245.5	63.9	0.389	[0.972,0.994]	T2e7	0.006	6772	67.1	0.373	234	5	F
S14889.Y1.E1.L1	I14889	Questionable	2500.to.5000.SNPs, mtcontam=0.88	S-EVA 11413		PM'05, subsuelo, inhumación 2	2301	700-1 BCE	Puig des Molins	Spain	38.9072	1.42944	long bone	Boston	40	Boston	robotic	Rohland 2018 (Dabney Buffer, silica beads)	Boston	ds	8	partial	Rohland 2015; silica coated magnetic beads and 7x volume PB (Qiagen) for cleanups, Bst2.0 in smaller volume, 100ul total PCR volume, higher primer concentration, SPRI cleanup of PCR	1240k	Fu 2013; simultaneous enrichment of ~1.2M SNPs and mtDNA	Fu 2013; simultaneous enrichment of ~1.2M SNPs and mtDNA	NextSeq 500	2x76, 2x7	6.62e-05	40	3.017	51.5	0.165	[0.767,0.944]	U5a2+16294	0.003	3976	54.7	0.16	114	3	F
S14891.Y1.E1.L1	I14891	Pass		S-EVA 11445		UE 12 (campaña 2007)	2301	700-1 BCE	Puig des Molins	Spain	38.9072	1.42944	femur	Boston	37	Boston	robotic	Rohland 2018 (Dabney Buffer, silica beads)	Boston	ds	7.4	partial	Rohland 2015; silica coated magnetic beads and 7x volume PB (Qiagen) for cleanups, Bst2.0 in smaller volume, 100ul total PCR volume, higher primer concentration, SPRI cleanup of PCR	1240k	Fu 2013; simultaneous enrichment of ~1.2M SNPs and mtDNA	Fu 2013; simultaneous enrichment of ~1.2M SNPs and mtDNA	NextSeq 500	2x76, 2x7	0.000126957	51.5	1.838	49.2	0.119	[0.602,0.904]	na (<2x)	0.005	6061	56.7	0.147	106	68	M
S15434.Y1.E1.L1	I15434	Pass		RBL95-T1			2071	193-50 calBCE (2110±20 BP, PSUAMS-9803)	Torre Alta	Spain	36.4608	-6.20556	tooth	Boston	39	Boston	robotic	Rohland 2018 (Dabney Buffer, silica beads)	Boston	ds	7.8	partial	Rohland 2015; silica coated magnetic beads and 7x volume PB (Qiagen) for cleanups, Bst2.0 in smaller volume, 100ul total PCR volume, higher primer concentration, SPRI cleanup of PCR	1240k	Fu 2013; simultaneous enrichment of ~1.2M SNPs and mtDNA	Fu 2013; simultaneous enrichment of ~1.2M SNPs and mtDNA	NextSeq 500	2x76, 2x7	0.00469279	48.8	30.9	52.5	0.172	[0.947,0.977]	J1b1a1	0.106	117037	58.7	0.159	4021	51	F
S18189.Y1.E1.L1	I18189	Pass		1935/4VILL/T414-V/2			2221	358-170 calBCE (2185±20 BP, PSUAMS-7843)	Villaricos	Spain	37.247	-1.7768	tooth	Boston	38	Boston	robotic	Rohland 2018 (Dabney Buffer, silica beads)	Boston	ds	7.6	partial	Rohland 2015; silica coated magnetic beads and 7x volume PB (Qiagen) for cleanups, Bst2.0 in smaller volume, 100ul total PCR volume, higher primer concentration, SPRI cleanup of PCR	1240k	Fu 2013; simultaneous enrichment of ~1.2M SNPs and mtDNA	Fu 2013; simultaneous enrichment of ~1.2M SNPs and mtDNA	HiSeq X10	2x101, 2x7	0.0500917	45.9	44.37	51.4	0.143	[0.988, 1.000]	U6a1b2	0.499	407432	54.7	0.144	9213	6749	M
S18191.Y1.E1.L1	I18191	Pass		1935/4VILL/T693-VI/4			1875	450 BCE - 600 CE	Villaricos	Spain	37.247	-1.7768	tooth	Boston	36	Boston	robotic	Rohland 2018 (Dabney Buffer, silica beads)	Boston	ds	7.2	partial	Rohland 2015; silica coated magnetic beads and 7x volume PB (Qiagen) for cleanups, Bst2.0 in smaller volume, 100ul total PCR volume, higher primer concentration, SPRI cleanup of PCR	1240k	Fu 2013; simultaneous enrichment of ~1.2M SNPs and mtDNA	Fu 2013; simultaneous enrichment of ~1.2M SNPs and mtDNA	HiSeq X10	2x101, 2x7	0.00962407	52.1	69.33	55	0.111	[0.991, 0.999]	H1q3	0.183	194478	64.1	0.088	6985	85	F
S18191.Y1.E2.L1	I18191	Pass		1935/4VILL/T693-VI/4			1875	450 BCE - 600 CE	Villaricos	Spain	37.247	-1.7768	tooth	Boston	36	Boston	robotic	Rohland 2018 (Dabney Buffer, silica beads)	Boston	ds	7.2	partial	Rohland 2015; silica coated magnetic beads and 7x volume PB (Qiagen) for cleanups, Bst2.0 in smaller volume, 100ul total PCR volume, higher primer concentration, SPRI cleanup of PCR	1240k	Fu 2013; simultaneous enrichment of ~1.2M SNPs and mtDNA	Fu 2013; simultaneous enrichment of ~1.2M SNPs and mtDNA	HiSeq X10	2x101, 2x7	0.0107899	53.1	25.57	53.9	0.0875	[0.983, 0.999]	H1q3	0.0796731	85194	60.8	0.074	3208	44	F
S18191.Y1.E3.L1	I18191	Pass		1935/4VILL/T693-VI/4			1875	450 BCE - 600 CE	Villaricos	Spain	37.247	-1.7768	tooth	Boston	36	Boston	robotic	Rohland 2018 (Dabney Buffer, silica beads)	Boston	ds	7.2	partial	Rohland 2015; silica coated magnetic beads and 7x volume PB (Qiagen) for cleanups, Bst2.0 in smaller volume, 100ul total PCR volume, higher primer concentration, SPRI cleanup of PCR	1240k	Fu 2013; simultaneous enrichment of ~1.2M SNPs and mtDNA	Fu 2013; simultaneous enrichment of ~1.2M SNPs and mtDNA	HiSeq X10	2x101, 2x7	0.00995547	53.7	9.564	53.9	0.092	[0.953, 0.996]	H1q3	0.0300285	31005	58.3	0.0735	1235	18	F
S18191.Y1.E4.L1	I18191	Pass		1935/4VILL/T693-VI/4			1875	450 BCE - 600 CE	Villaricos	Spain	37.247	-1.7768	tooth	Boston	36	Boston	robotic	Rohland 2018 (Dabney Buffer, silica beads)	Boston	ds	7.2	partial	Rohland 2015; silica coated magnetic beads and 7x volume PB (Qiagen) for cleanups, Bst2.0 in smaller volume, 100ul total PCR volume, higher primer concentration, SPRI cleanup of PCR	1240k	Fu 2013; simultaneous enrichment of ~1.2M SNPs and mtDNA	Fu 2013; simultaneous enrichment of ~1.2M SNPs and mtDNA	HiSeq X10	2x101, 2x7	0.00840884	52.7	12.27	53.6	0.0975	[0.967, 0.997]	H1q3	0.0389775	40976	59.7	0.075	1548	27	F
S18191.Y1.E5.L1	I18191	Pass		1935/4VILL/T693-VI/4			1875	450 BCE - 600 CE	Villaricos	Spain	37.247	-1.7768	tooth	Boston	36	Boston	robotic	Rohland 2018 (Dabney Buffer, silica beads)	Boston	ds	7.2	partial	Rohland 2015; silica coated magnetic beads and 7x volume PB (Qiagen) for cleanups, Bst2.0 in smaller volume, 100ul total PCR volume, higher primer concentration, SPRI cleanup of PCR	1240k	Fu 2013; simultaneous enrichment of ~1.2M SNPs and mtDNA	Fu 2013; simultaneous enrichment of ~1.2M SNPs and mtDNA	HiSeq X10	2x101, 2x7	0.0082277	54.9	10.48	54.8	0.0765	[0.968, 0.999]	H1q3	0.034261	35643	60.3	0.073	1355	17	F
S18193.Y1.E1.L1	I18193	Pass		1935/4VILL/T62/3			2218	357-167 calBCE (2180±20 BP, PSUAMS-7844)	Villaricos	Spain	37.247	-1.7768	tooth	Boston	36	Boston	robotic	Rohland 2018 (Dabney Buffer, silica beads)	Boston	ds	7.2	partial	Rohland 2015; silica coated magnetic beads and 7x volume PB (Qiagen) for cleanups, Bst2.0 in smaller volume, 100ul total PCR volume, higher primer concentration, SPRI cleanup of PCR	1240k	Fu 2013; simultaneous enrichment of ~1.2M SNPs and mtDNA	Fu 2013; simultaneous enrichment of ~1.2M SNPs and mtDNA	HiSeq X10	2x101, 2x7	0.106019	55.9	130.9	64.2	0.067	[0.968, 0.988]	U5b1e	1.242	641990	67.6	0.064	22693	16378	M
S18198.Y1.E1.L1	I18198	Pass		1935/4VILL/T321/1			1850	25-203 calCE (1930±20 BP, PSUAMS-7738)	Villaricos	Spain	37.247	-1.7768	tooth	Boston	37	Boston	robotic	Rohland 2018 (Dabney Buffer, silica beads)	Boston	ds	7.4	partial	Rohland 2015; silica coated magnetic beads and 7x volume PB (Qiagen) for cleanups, Bst2.0 in smaller volume, 100ul total PCR volume, higher primer concentration, SPRI cleanup of PCR	1240k	Fu 2013; simultaneous enrichment of ~1.2M SNPs and mtDNA	Fu 2013; simultaneous enrichment of ~1.2M SNPs and mtDNA	HiSeq X10	2x101, 2x7	0.0192918	54	26.39	59.1	0.105	[0.966, 0.991]	L3f1b	0.195	208271	67.4	0.081	7877	92	F
S18199.Y1.E1.L1	I18199	Pass		1935/4VILL/T774-I/2			2226	373-199 calBCE (2215±20 BP, PSUAMS-7739)	Villaricos	Spain	37.247	-1.7768	tooth	Boston	39	Boston	robotic	Rohland 2018 (Dabney Buffer, silica beads)	Boston	ds	7.8	partial	Rohland 2015; silica coated magnetic beads and 7x volume PB (Qiagen) for cleanups, Bst2.0 in smaller volume, 100ul total PCR volume, higher primer concentration, SPRI cleanup of PCR	1240k	Fu 2013; simultaneous enrichment of ~1.2M SNPs and mtDNA	Fu 2013; simultaneous enrichment of ~1.2M SNPs and mtDNA	HiSeq X10	2x101, 2x7	0.0796916	53.4	97.98	59.5	0.112	[0.963, 0.985]	H1e1a	0.774	549817	64.2	0.103	14838	10533	M
S18199.Y1.E2.L1	I18199	Pass		1935/4VILL/T774-I/2			2226	373-199 calBCE (2215±20 BP, PSUAMS-7739)	Villaricos	Spain	37.247	-1.7768	tooth	Boston	39	Boston	robotic	Rohland 2018 (Dabney Buffer, silica beads)	Boston	ds	7.8	partial	Rohland 2015; silica coated magnetic beads and 7x volume PB (Qiagen) for cleanups, Bst2.0 in smaller volume, 100ul total PCR volume, higher primer concentration, SPRI cleanup of PCR	1240k	Fu 2013; simultaneous enrichment of ~1.2M SNPs and mtDNA	Fu 2013; simultaneous enrichment of ~1.2M SNPs and mtDNA	HiSeq X10	2x101, 2x7	0.0722727	54.5	41.9	59.3	0.0975	[0.949, 0.977]	H1e1a	0.457946	406553	63.9	0.091	9253	6022	M
S18199.Y1.E3.L1	I18199	Pass		1935/4VILL/T774-I/2			2226	373-199 calBCE (2215±20 BP, PSUAMS-7739)	Villaricos	Spain	37.247	-1.7768	tooth	Boston	39	Boston	robotic	Rohland 2018 (Dabney Buffer, silica beads)	Boston	ds	7.8	partial	Rohland 2015; silica coated magnetic beads and 7x volume PB (Qiagen) for cleanups, Bst2.0 in smaller volume, 100ul total PCR volume, higher primer concentration, SPRI cleanup of PCR	1240k	Fu 2013; simultaneous enrichment of ~1.2M SNPs and mtDNA	Fu 2013; simultaneous enrichment of ~1.2M SNPs and mtDNA	HiSeq X10	2x101, 2x7	0.0686953	55	21.7	58.5	0.099	[0.950, 0.987]	H1e	0.214492	216592	62	0.0855	4472	2920	M
S18200.Y1.E1.L1	I18200	Pass		1935/4VILL/T774-IX/1			1875	450 BCE - 600 CE	Villaricos	Spain	37.247	-1.7768	tooth	Boston	35	Boston	robotic	Rohland 2018 (Dabney Buffer, silica beads)	Boston	ds	7	partial	Rohland 2015; silica coated magnetic beads and 7x volume PB (Qiagen) for cleanups, Bst2.0 in smaller volume, 100ul total PCR volume, higher primer concentration, SPRI cleanup of PCR	1240k	Fu 2013; simultaneous enrichment of ~1.2M SNPs and mtDNA	Fu 2013; simultaneous enrichment of ~1.2M SNPs and mtDNA	HiSeq X10	2x101, 2x7	0.0244085	48.5	1.575	50.4	0.173	[0.467, 0.807]	na (<2x)	0.012	13714	53.3	0.148	511	10	F
S18200.Y1.E2.L1	I18200	Pass	mtcontam=[0.899,0.970]	1935/4VILL/T774-IX/1			1875	450 BCE - 600 CE	Villaricos	Spain	37.247	-1.7768	tooth	Boston	35	Boston	robotic	Rohland 2018 (Dabney Buffer, silica beads)	Boston	ss	4.7	USER	Gansauge 2020	1240k	Fu 2013; simultaneous enrichment of ~1.2M SNPs and mtDNA	Fu 2013; simultaneous enrichment of ~1.2M SNPs and mtDNA	HiSeq X10	2x101, 2x8	0.113205	45.7	8.6	53	0.203	[0.899, 0.972]	U5b2a2a	0.081209	92673	51.6	0.213	4136	32	F
S18200.Y1.E6.L1	I18200	Pass		1935/4VILL/T774-IX/1			1875	450 BCE - 600 CE	Villaricos	Spain	37.247	-1.7768	tooth	Boston	35	Boston	robotic	Rohland 2018 (Dabney Buffer, silica beads)	Boston	ds	4.7	partial	Rohland 2015; silica coated magnetic beads and 7x volume PB (Qiagen) for cleanups, Bst2.0 in smaller volume, 100ul total PCR volume, higher primer concentration, SPRI cleanup of PCR	1240k	Fu 2013; simultaneous enrichment of ~1.2M SNPs and mtDNA	Fu 2013; simultaneous enrichment of ~1.2M SNPs and mtDNA	HiSeq X10	2x101, 2x7	0.027978	49	14.45	53.5	0.1265	[0.953, 0.991]	U5b2a2a	0.131015	140293	56.3	0.115	5261	43	F
S18200.Y1.E7.L1	I18200	Pass		1935/4VILL/T774-IX/1			1875	450 BCE - 600 CE	Villaricos	Spain	37.247	-1.7768	tooth	Boston	35	Boston	robotic	Rohland 2018 (Dabney Buffer, silica beads)	Boston	ds	4.7	partial	Rohland 2015; silica coated magnetic beads and 7x volume PB (Qiagen) for cleanups, Bst2.0 in smaller volume, 100ul total PCR volume, higher primer concentration, SPRI cleanup of PCR	1240k	Fu 2013; simultaneous enrichment of ~1.2M SNPs and mtDNA	Fu 2013; simultaneous enrichment of ~1.2M SNPs and mtDNA	HiSeq X10	2x101, 2x7	0.0319284	49	4.635	51.9	0.105	[0.907, 0.986]	U5b2a2a	0.0428266	46105	53.3	0.1115	1763	16	F
S18201.Y1.E1.L1	I18201	Pass	mtmatchmax=0.975	1935/4VILL/T774-XI/3			2554	752-417 calBCE (2455±20 BP, PSUAMS-7740)	Villaricos	Spain	37.247	-1.7768	tooth	Boston	39	Boston	robotic	Rohland 2018 (Dabney Buffer, silica beads)	Boston	ds	7.8	partial	Rohland 2015; silica coated magnetic beads and 7x volume PB (Qiagen) for cleanups, Bst2.0 in smaller volume, 100ul total PCR volume, higher primer concentration, SPRI cleanup of PCR	1240k	Fu 2013; simultaneous enrichment of ~1.2M SNPs and mtDNA	Fu 2013; simultaneous enrichment of ~1.2M SNPs and mtDNA	HiSeq X10	2x101, 2x7	0.202693	53.3	81.16	59.5	0.105	[0.948, 0.975]	I4a	0.656	511216	62.1	0.11	12610	8537	M
S18201.Y1.E2.L1	I18201	Pass		1935/4VILL/T774-XI/3			2554	752-417 calBCE (2455±20 BP, PSUAMS-7740)	Villaricos	Spain	37.247	-1.7768	tooth	Boston	39	Boston	robotic	Rohland 2018 (Dabney Buffer, silica beads)	Boston	ds	7.8	partial	Rohland 2015; silica coated magnetic beads and 7x volume PB (Qiagen) for cleanups, Bst2.0 in smaller volume, 100ul total PCR volume, higher primer concentration, SPRI cleanup of PCR	1240k	Fu 2013; simultaneous enrichment of ~1.2M SNPs and mtDNA	Fu 2013; simultaneous enrichment of ~1.2M SNPs and mtDNA	HiSeq X10	2x101, 2x7	0.188929	54.1	82.25	60.8	0.093	[0.971, 0.991]	I4a	1.06638	688809	62.2	0.094	20893	14253	M
S18201.Y1.E3.L1	I18201	Pass		1935/4VILL/T774-XI/3			2554	752-417 calBCE (2455±20 BP, PSUAMS-7740)	Villaricos	Spain	37.247	-1.7768	tooth	Boston	39	Boston	robotic	Rohland 2018 (Dabney Buffer, silica beads)	Boston	ds	7.8	partial	Rohland 2015; silica coated magnetic beads and 7x volume PB (Qiagen) for cleanups, Bst2.0 in smaller volume, 100ul total PCR volume, higher primer concentration, SPRI cleanup of PCR	1240k	Fu 2013; simultaneous enrichment of ~1.2M SNPs and mtDNA	Fu 2013; simultaneous enrichment of ~1.2M SNPs and mtDNA	HiSeq X10	2x101, 2x7	0.196974	50.8	54.41	57.1	0.107	[0.951, 0.977]	I4a	0.647456	519363	58.3	0.1025	13068	8514	M
S18202.Y1.E1.L1	I18202	Pass		1935/4VILL/T774-XV/3			2350	450-350 BCE	Villaricos	Spain	37.247	-1.7768	tooth	Boston	37	Boston	robotic	Rohland 2018 (Dabney Buffer, silica beads)	Boston	ds	7.4	partial	Rohland 2015; silica coated magnetic beads and 7x volume PB (Qiagen) for cleanups, Bst2.0 in smaller volume, 100ul total PCR volume, higher primer concentration, SPRI cleanup of PCR	1240k	Fu 2013; simultaneous enrichment of ~1.2M SNPs and mtDNA	Fu 2013; simultaneous enrichment of ~1.2M SNPs and mtDNA	HiSeq X10	2x101, 2x7	0.0157629	44.3	8.043	45.8	0.213	[0.937, 0.993]	H15a1b	0.052	59698	50.5	0.21	1076	695	M
S18202.Y1.E2.L1	I18202	Pass		1935/4VILL/T774-XV/3			2350	450-350 BCE	Villaricos	Spain	37.247	-1.7768	tooth	Boston	37	Boston	robotic	Rohland 2018 (Dabney Buffer, silica beads)	Boston	ss	4.9	USER	Gansauge 2020	1240k	Fu 2013; simultaneous enrichment of ~1.2M SNPs and mtDNA	Fu 2013; simultaneous enrichment of ~1.2M SNPs and mtDNA	HiSeq X10	2x101, 2x8	0.0947011	41.9	1.048	43.7	0.286	[0.395, 0.762]	na (<2x)	0.009528	10608	41.7	0.331	276	217	M
S18203.Y1.E1.L1	I18203	Pass		1935/4VILL/T774-XIII/4			2225	364-197 calBCE (2205±20 BP, PSUAMS-7741)	Villaricos	Spain	37.247	-1.7768	tooth	Boston	39	Boston	robotic	Rohland 2018 (Dabney Buffer, silica beads)	Boston	ds	7.8	partial	Rohland 2015; silica coated magnetic beads and 7x volume PB (Qiagen) for cleanups, Bst2.0 in smaller volume, 100ul total PCR volume, higher primer concentration, SPRI cleanup of PCR	1240k	Fu 2013; simultaneous enrichment of ~1.2M SNPs and mtDNA	Fu 2013; simultaneous enrichment of ~1.2M SNPs and mtDNA	HiSeq X10	2x101, 2x7	0.0268231	55.1	76.06	60.4	0.11	[0.987, 0.998]	H15a1b	0.543	451726	66.3	0.095	21157	203	F
S18203.Y1.E2.L1	I18203	Pass		1935/4VILL/T774-XIII/4			2225	364-197 calBCE (2205±20 BP, PSUAMS-7741)	Villaricos	Spain	37.247	-1.7768	tooth	Boston	39	Boston	robotic	Rohland 2018 (Dabney Buffer, silica beads)	Boston	ds	7.8	partial	Rohland 2015; silica coated magnetic beads and 7x volume PB (Qiagen) for cleanups, Bst2.0 in smaller volume, 100ul total PCR volume, higher primer concentration, SPRI cleanup of PCR	1240k	Fu 2013; simultaneous enrichment of ~1.2M SNPs and mtDNA	Fu 2013; simultaneous enrichment of ~1.2M SNPs and mtDNA	HiSeq X10	2x101, 2x7	0.0246843	54.5	26.59	59.8	0.0895	[0.979, 0.997]	H15a1b	0.253781	250245	64.4	0.078	10423	126	F
S18203.Y1.E3.L1	I18203	Pass		1935/4VILL/T774-XIII/4			2225	364-197 calBCE (2205±20 BP, PSUAMS-7741)	Villaricos	Spain	37.247	-1.7768	tooth	Boston	39	Boston	robotic	Rohland 2018 (Dabney Buffer, silica beads)	Boston	ds	7.8	partial	Rohland 2015; silica coated magnetic beads and 7x volume PB (Qiagen) for cleanups, Bst2.0 in smaller volume, 100ul total PCR volume, higher primer concentration, SPRI cleanup of PCR	1240k	Fu 2013; simultaneous enrichment of ~1.2M SNPs and mtDNA	Fu 2013; simultaneous enrichment of ~1.2M SNPs and mtDNA	HiSeq X10	2x101, 2x7	0.0256851	55.9	10.23	58.4	0.089	[0.945, 0.993]	H15a1b	0.0942198	99130	63.9	0.0805	3939	45	F
S18204.Y1.E1.L1	I18204	Pass		1935/4VILL/T937-I/1			1875	450 BCE - 600 CE	Villaricos	Spain	37.247	-1.7768	tooth	Boston	36	Boston	robotic	Rohland 2018 (Dabney Buffer, silica beads)	Boston	ds	7.2	partial	Rohland 2015; silica coated magnetic beads and 7x volume PB (Qiagen) for cleanups, Bst2.0 in smaller volume, 100ul total PCR volume, higher primer concentration, SPRI cleanup of PCR	1240k	Fu 2013; simultaneous enrichment of ~1.2M SNPs and mtDNA	Fu 2013; simultaneous enrichment of ~1.2M SNPs and mtDNA	HiSeq X10	2x101, 2x7	0.00112924	57.9	46.3	57	0.089	[0.969, 0.990]	H1	0.009	10217	66.1	0.069	153	109	M
S18205.Y1.E1.L1	I18205	Pass		1935/4VILL/T937-VII/4			1875	450 BCE - 600 CE	Villaricos	Spain	37.247	-1.7768	tooth	Boston	39	Boston	robotic	Rohland 2018 (Dabney Buffer, silica beads)	Boston	ds	7.8	partial	Rohland 2015; silica coated magnetic beads and 7x volume PB (Qiagen) for cleanups, Bst2.0 in smaller volume, 100ul total PCR volume, higher primer concentration, SPRI cleanup of PCR	1240k	Fu 2013; simultaneous enrichment of ~1.2M SNPs and mtDNA	Fu 2013; simultaneous enrichment of ~1.2M SNPs and mtDNA	HiSeq X10	2x101, 2x7	0.00281304	55	42.32	54.1	0.116	[0.965, 0.987]	H1+152	0.055	62780	63.1	0.095	2109	31	F
S18401.Y1.E1.L1	I18401	Pass	mtmatchmax=0.967	1935/4VILL/T1319-I/1			1875	450 BCE - 600 CE	Villaricos	Spain	37.247	-1.7768	tooth	Boston	30	Boston	robotic	Rohland 2018 (Dabney Buffer, silica beads)	Boston	ds	6	partial	Rohland 2015; silica coated magnetic beads and 7x volume PB (Qiagen) for cleanups, Bst2.0 in smaller volume, 100ul total PCR volume, higher primer concentration, SPRI cleanup of PCR	1240k	Fu 2013; simultaneous enrichment of ~1.2M SNPs and mtDNA	Fu 2013; simultaneous enrichment of ~1.2M SNPs and mtDNA	HiSeq X10	2x101, 2x7	0.0155143	57.7	3.611	58.3	0.077	[0.833, 0.967]	H5b	0.02	23354	64	0.083	817	9	F
S19178.Y1.E2.L1	I19178	Pass		CasTuk.T57C-D			2500	700-400 BCE	Caserma Tukory	Italy	38.11	13.34	tooth	Boston	37	Boston	robotic	Rohland 2018 (Dabney Buffer, silica beads)	Boston	ss	7.4	USER	Gansauge 2020	1240k	Fu 2013; simultaneous enrichment of ~1.2M SNPs and mtDNA	Fu 2013; simultaneous enrichment of ~1.2M SNPs and mtDNA	HiSeq X10	2x101, 2x8	0.043227	61	0.9935	44	0.369	[0.502, 0.867]	na (<2x)	0.007212	8666	44.6	0.311	149	93	M
S19190.Y1.E3.L1	I19190	Pass		Sel.N2.2			2500	700-400 BCE	Selinunte-Case Manuzza	Italy	37.585	12.825	tooth	Boston	34	Boston	robotic	Rohland 2018 (Dabney Buffer, silica beads)	Boston	ds	2.3	partial	Rohland 2015; silica coated magnetic beads and 7x volume PB (Qiagen) for cleanups, Bst2.0 in smaller volume, 100ul total PCR volume, higher primer concentration, SPRI cleanup of PCR	Twist1.44M	Rohland 2022	Rohland 2022	HiSeq X10	2x101, 2x7	0.00105341	49.8	3.581	51.6	0.104	[0.876, 0.983]	H1	0.0433429	80333	56.3	0.088	935	504	M
S19192.Y1.E2.L1	I19192	Questionable	mtcontam=[0.817,0.94]	SelMan.T13			2500	700-400 BCE	Selinunte-Case Manuzza	Italy	37.585	12.825	tooth	Boston	34	Boston	robotic	Rohland 2018 (Dabney Buffer, silica beads)	Boston	ss	6.8	USER	Gansauge 2020	1240k	Fu 2013; simultaneous enrichment of ~1.2M SNPs and mtDNA	Fu 2013; simultaneous enrichment of ~1.2M SNPs and mtDNA	HiSeq X10	2x101, 2x8	0.0134995	43.2	4.801	47.8	0.274	[0.817, 0.940]	J1c	0.012639	15111	51.2	0.249	259	176	M
S19194.Y1.E2.L1	I19194	Pass		SelMan.T21			2500	700-400 BCE	Selinunte-Case Manuzza	Italy	37.585	12.825	tooth	Boston	36	Boston	robotic	Rohland 2018 (Dabney Buffer, silica beads)	Boston	ss	7.2	USER	Gansauge 2020	1240k	Fu 2013; simultaneous enrichment of ~1.2M SNPs and mtDNA	Fu 2013; simultaneous enrichment of ~1.2M SNPs and mtDNA	HiSeq X10	2x101, 2x8	0.130318	44	28.22	50.1	0.308	[0.962, 0.987]	U6a7a2	0.175274	190840	50.4	0.302	3977	2600	M
S21194.Y1.E2.L1	I21194	Pass		SelMan.T10.1			2500	700-400 BCE	Selinunte-Case Manuzza	Italy	37.585	12.825	cochlea	Boston	39	Boston	robotic	Rohland 2018 (Dabney Buffer, silica beads)	Boston	ds	7.8	partial	Rohland 2015; silica coated magnetic beads and 7x volume PB (Qiagen) for cleanups, Bst2.0 in smaller volume, 100ul total PCR volume, higher primer concentration, SPRI cleanup of PCR	1240k	Fu 2013; simultaneous enrichment of ~1.2M SNPs and mtDNA	Fu 2013; simultaneous enrichment of ~1.2M SNPs and mtDNA	HiSeq X10	2x101, 2x7	0.066792	49.4	23.48	53.2	0.122	[0.950, 0.986]	X3a	0.333298	330312	57.2	0.1255	6726	4465	M
S21195.Y1.E2.L1	I21195	Pass		SelMan.T11A			2500	700-400 BCE	Selinunte-Case Manuzza	Italy	37.585	12.825	cochlea	Boston	37	Boston	robotic	Rohland 2018 (Dabney Buffer, silica beads)	Boston	ds	7.4	partial	Rohland 2015; silica coated magnetic beads and 7x volume PB (Qiagen) for cleanups, Bst2.0 in smaller volume, 100ul total PCR volume, higher primer concentration, SPRI cleanup of PCR	1240k	Fu 2013; simultaneous enrichment of ~1.2M SNPs and mtDNA	Fu 2013; simultaneous enrichment of ~1.2M SNPs and mtDNA	HiSeq X10	2x101, 2x7	0.120747	50.3	104.9	57.2	0.109	[0.982, 0.995]	U3c	1.01372	668865	60.5	0.1245	20215	13557	M
S21197.Y1.E2.L1	I21197	Pass		SelMan.T12			2225	380-176 calBCE (2210±35 BP, 75.95±0.33 pMC, RTD-10619)	Selinunte-Case Manuzza	Italy	37.585	12.825	cochlea	Boston	37	Boston	robotic	Rohland 2018 (Dabney Buffer, silica beads)	Boston	ds	7.4	partial	Rohland 2015; silica coated magnetic beads and 7x volume PB (Qiagen) for cleanups, Bst2.0 in smaller volume, 100ul total PCR volume, higher primer concentration, SPRI cleanup of PCR	1240k	Fu 2013; simultaneous enrichment of ~1.2M SNPs and mtDNA	Fu 2013; simultaneous enrichment of ~1.2M SNPs and mtDNA	HiSeq X10	2x101, 2x7	0.319611	50.3	85.88	56.5	0.1305	[0.969, 0.988]	K1a17	0.990595	659644	58.3	0.1345	19191	13400	M
S21850.Y1.E1.L1	I21850	Pass		CasTuk.T15A			1967	94 calBCE - 58 calCE (2030±20 BP, PSUAMS-9200)	Caserma Tukory	Italy	38.11	13.34	cochlea	Boston	39	Boston	robotic	Rohland 2018 (Dabney Buffer, silica beads)	Boston	ds	7.8	partial	Rohland 2015; silica coated magnetic beads and 7x volume PB (Qiagen) for cleanups, Bst2.0 in smaller volume, 100ul total PCR volume, higher primer concentration, SPRI cleanup of PCR	1240k	Fu 2013; simultaneous enrichment of ~1.2M SNPs and mtDNA	Fu 2013; simultaneous enrichment of ~1.2M SNPs and mtDNA	HiSeq X10	2x101, 2x7	0.450771	50.9	135.9	56	0.124	[0.964, 0.986]	H3w	5.0971	812573	58.1	0.1315	86584	68244	M
S21851.Y1.E1.L1	I21851	Pass	mtcontam=[0.951,0.970]	CasTuk.T57X			2500	700-400 BCE	Caserma Tukory	Italy	38.11	13.34	cochlea	Boston	37	Boston	robotic	Rohland 2018 (Dabney Buffer, silica beads)	Boston	ds	7.4	partial	Rohland 2015; silica coated magnetic beads and 7x volume PB (Qiagen) for cleanups, Bst2.0 in smaller volume, 100ul total PCR volume, higher primer concentration, SPRI cleanup of PCR	1240k	Fu 2013; simultaneous enrichment of ~1.2M SNPs and mtDNA	Fu 2013; simultaneous enrichment of ~1.2M SNPs and mtDNA	HiSeq X10	2x101, 2x7	0.298452	51.3	187.3	57.7	0.1185	[0.951, 0.977]	U5b1+16189+@16192	3.72061	773157	59.8	0.139	128470	1960	F
S21853.Y1.E1.L1	I21853	Pass	mtcontam=[0.912,0.970]	SelMan.T7			2464	734-408 calBCE (2425±20 BP, PSUAMS-9202)	Selinunte-Case Manuzza	Italy	37.585	12.825	cochlea	Boston	37	Boston	robotic	Rohland 2018 (Dabney Buffer, silica beads)	Boston	ds	7.4	partial	Rohland 2015; silica coated magnetic beads and 7x volume PB (Qiagen) for cleanups, Bst2.0 in smaller volume, 100ul total PCR volume, higher primer concentration, SPRI cleanup of PCR	1240k	Fu 2013; simultaneous enrichment of ~1.2M SNPs and mtDNA	Fu 2013; simultaneous enrichment of ~1.2M SNPs and mtDNA	HiSeq X10	2x101, 2x7	0.461552	48.5	110.6	54.1	0.1615	[0.912, 0.970]	N1a1a1a	3.25426	799070	55.6	0.167	56366	42562	M
S21854.Y1.E1.L1	I21854	Questionable	mtcontam=[0.809,0.930]	SelMan.T7ter.1			2500	700-400 BCE	Selinunte-Case Manuzza	Italy	37.585	12.825	cochlea	Boston	36	Boston	robotic	Rohland 2018 (Dabney Buffer, silica beads)	Boston	ds	7.2	partial	Rohland 2015; silica coated magnetic beads and 7x volume PB (Qiagen) for cleanups, Bst2.0 in smaller volume, 100ul total PCR volume, higher primer concentration, SPRI cleanup of PCR	1240k	Fu 2013; simultaneous enrichment of ~1.2M SNPs and mtDNA	Fu 2013; simultaneous enrichment of ~1.2M SNPs and mtDNA	HiSeq X10	2x101, 2x7	0.00443448	41.3	4.886	43.7	0.293	[0.809, 0.934]	T2b	0.021277	25078	46.1	0.2715	776	13	F
S21855.Y1.E1.L1	I21855	Pass	mtcontam=[0.922,0.961]	SelMan.T8			2235	385-206 calBCE (2240±20 BP, PSUAMS-9203)	Selinunte-Case Manuzza	Italy	37.585	12.825	cochlea	Boston	36	Boston	robotic	Rohland 2018 (Dabney Buffer, silica beads)	Boston	ds	7.2	partial	Rohland 2015; silica coated magnetic beads and 7x volume PB (Qiagen) for cleanups, Bst2.0 in smaller volume, 100ul total PCR volume, higher primer concentration, SPRI cleanup of PCR	1240k	Fu 2013; simultaneous enrichment of ~1.2M SNPs and mtDNA	Fu 2013; simultaneous enrichment of ~1.2M SNPs and mtDNA	HiSeq X10	2x101, 2x7	0.434393	49.2	99.03	54.9	0.147	[0.922, 0.961]	HV0f	3.36084	799862	56.3	0.1575	58210	44370	M
S21856.Y1.E1.L1	I21856	Pass		Tribunale T113			2500	700-400 BCE	Lilybaeum-Tribunale	Italy	37.8066	12.4401	cochlea	Boston	36	Boston	robotic	Rohland 2018 (Dabney Buffer, silica beads)	Boston	ds	7.2	partial	Rohland 2015; silica coated magnetic beads and 7x volume PB (Qiagen) for cleanups, Bst2.0 in smaller volume, 100ul total PCR volume, higher primer concentration, SPRI cleanup of PCR	1240k	Fu 2013; simultaneous enrichment of ~1.2M SNPs and mtDNA	Fu 2013; simultaneous enrichment of ~1.2M SNPs and mtDNA	HiSeq X10	2x101, 2x7	0.0617302	49.7	63.41	54.2	0.149	[0.976, 0.994]	HV1a3	1.46028	620109	56.9	0.163	25129	19429	M
S21857.Y1.E1.L1	I21857	Pass		Tribunale T128			2224	361-174 calBCE (2195±20 BP, PSUAMS-9204)	Lilybaeum-Tribunale	Italy	37.8066	12.4401	cochlea	Boston	37	Boston	robotic	Rohland 2018 (Dabney Buffer, silica beads)	Boston	ds	7.4	partial	Rohland 2015; silica coated magnetic beads and 7x volume PB (Qiagen) for cleanups, Bst2.0 in smaller volume, 100ul total PCR volume, higher primer concentration, SPRI cleanup of PCR	1240k	Fu 2013; simultaneous enrichment of ~1.2M SNPs and mtDNA	Fu 2013; simultaneous enrichment of ~1.2M SNPs and mtDNA	HiSeq X10	2x101, 2x7	0.393178	52.8	104.8	57.2	0.123	[0.981, 0.994]	T2	3.36229	767541	59.2	0.127	57819	43992	M
S21858.Y1.E1.L1	I21858	Pass		NecMon 142			2071	193-50 calBCE (2110±20 BP, PSUAMS-9205)	Lilybaeum-Necropoli Monumentale	Italy	37.885	12.475	cochlea	Boston	37	Boston	robotic	Rohland 2018 (Dabney Buffer, silica beads)	Boston	ds	7.4	partial	Rohland 2015; silica coated magnetic beads and 7x volume PB (Qiagen) for cleanups, Bst2.0 in smaller volume, 100ul total PCR volume, higher primer concentration, SPRI cleanup of PCR	1240k	Fu 2013; simultaneous enrichment of ~1.2M SNPs and mtDNA	Fu 2013; simultaneous enrichment of ~1.2M SNPs and mtDNA	HiSeq X10	2x101, 2x7	0.200562	51.8	159.4	57.1	0.1135	[0.978, 0.995]	H4a	4.28576	818087	59.8	0.129	73787	57094	M
S21859.Y1.E1.L1	I21859	Pass		NecMon US162			2094	340-53 calBCE (2125±20 BP, PSUAMS-9206)	Lilybaeum-Necropoli Monumentale	Italy	37.885	12.475	cochlea	Boston	37	Boston	robotic	Rohland 2018 (Dabney Buffer, silica beads)	Boston	ds	7.4	partial	Rohland 2015; silica coated magnetic beads and 7x volume PB (Qiagen) for cleanups, Bst2.0 in smaller volume, 100ul total PCR volume, higher primer concentration, SPRI cleanup of PCR	1240k	Fu 2013; simultaneous enrichment of ~1.2M SNPs and mtDNA	Fu 2013; simultaneous enrichment of ~1.2M SNPs and mtDNA	HiSeq X10	2x101, 2x7	0.487061	53.3	131.6	58.3	0.1145	[0.955, 0.981]	H1b	5.40266	842232	61	0.1255	93080	71855	M
S21963.Y1.E1.L1	I21963	Pass		RA_THA 2		Tharros 2012 T.2 US 17. |25-7-12|	2450	600-400 BCE	Tharros	Italy	39.8735	8.44102	tooth	Boston	40	Boston	robotic	Rohland 2018 (Dabney Buffer, silica beads)	Boston	ds	8	partial	Rohland 2015; silica coated magnetic beads and 7x volume PB (Qiagen) for cleanups, Bst2.0 in smaller volume, 100ul total PCR volume, higher primer concentration, SPRI cleanup of PCR	1240k	Fu 2013; simultaneous enrichment of ~1.2M SNPs and mtDNA	Fu 2013; simultaneous enrichment of ~1.2M SNPs and mtDNA	HiSeq X10	2x101, 2x7	0.000500187	55.7	49.74	62	0.0885	[0.955, 0.990]	H	0.007714	9319	61.4	0.1145	151	104	M
S21964.Y1.E1.L1	I21964	Pass		RA_THA 3		SG/SM Cupola Tomba 3 US 26. |35; 5-8-2010|	2065	174-49 calBCE (2105±20 BP, PSUAMS-9207)	Tharros	Italy	39.8735	8.44102	tooth	Boston	37	Boston	robotic	Rohland 2018 (Dabney Buffer, silica beads)	Boston	ds	7.4	partial	Rohland 2015; silica coated magnetic beads and 7x volume PB (Qiagen) for cleanups, Bst2.0 in smaller volume, 100ul total PCR volume, higher primer concentration, SPRI cleanup of PCR	1240k	Fu 2013; simultaneous enrichment of ~1.2M SNPs and mtDNA	Fu 2013; simultaneous enrichment of ~1.2M SNPs and mtDNA	HiSeq X10	2x101, 2x7	0.00125084	62.2	26.45	63	0.0725	[0.973, 0.996]	H	0.038552	45947	74.9	0.0685	862	612	M
S22120.Y1.E1.L1	I21964	Pass		RA_THA 14		SG/SM cupola Tomba 3 US 3002 |39; 10-8-2010|	2065	174-49 calBCE (2105±20 BP, PSUAMS-9207)	Tharros	Italy	39.8735	8.44102	cochlea	Boston	37	Boston	robotic	Rohland 2018 (Dabney Buffer, silica beads)	Boston	ds	7.4	partial	Rohland 2015; silica coated magnetic beads and 7x volume PB (Qiagen) for cleanups, Bst2.0 in smaller volume, 100ul total PCR volume, higher primer concentration, SPRI cleanup of PCR	1240k	Fu 2013; simultaneous enrichment of ~1.2M SNPs and mtDNA	Fu 2013; simultaneous enrichment of ~1.2M SNPs and mtDNA	HiSeq X10	2x101, 2x7	0.581792	54.9	63.01	59.9	0.109	[0.978, 0.995]	H	4.30417	775224	62.1	0.1165	72723	57439	M
S21966.Y1.E1.L1	I21966	Pass		RA_THA 38		SG/SM cupola US 72 T.9 |4-8-2011 (11)|	2239	387-208 calBCE (2245±20 BP, PSUAMS-9208)	Tharros	Italy	39.8735	8.44102	tooth	Boston	40	Boston	robotic	Rohland 2018 (Dabney Buffer, silica beads)	Boston	ds	8	partial	Rohland 2015; silica coated magnetic beads and 7x volume PB (Qiagen) for cleanups, Bst2.0 in smaller volume, 100ul total PCR volume, higher primer concentration, SPRI cleanup of PCR	1240k	Fu 2013; simultaneous enrichment of ~1.2M SNPs and mtDNA	Fu 2013; simultaneous enrichment of ~1.2M SNPs and mtDNA	HiSeq X10	2x101, 2x7	0.0223171	66.3	80.87	64.4	0.0535	[0.972, 0.990]	H+152	0.671075	500164	77.5	0.0395	28814	251	F
S21967.Y1.E1.L1	I21967	Pass		RA_THA 39		Marsala (TP) Necropoli punica Corso Gramsci, US 136 - T.115	2500	700-400 BCE	Marsala	Italy	37.865	12.49	tooth	Boston	37	Boston	robotic	Rohland 2018 (Dabney Buffer, silica beads)	Boston	ds	7.4	partial	Rohland 2015; silica coated magnetic beads and 7x volume PB (Qiagen) for cleanups, Bst2.0 in smaller volume, 100ul total PCR volume, higher primer concentration, SPRI cleanup of PCR	1240k	Fu 2013; simultaneous enrichment of ~1.2M SNPs and mtDNA	Fu 2013; simultaneous enrichment of ~1.2M SNPs and mtDNA	HiSeq X10	2x101, 2x7	0.00115893	61.3	15.55	56.7	0.1105	[0.964, 0.995]	H60a	0.030609	36699	65.4	0.106	1279	13	F
S21968.Y1.E1.L1	I21968	Pass	mtcontam=[0.851,0.960]	RA_THA 40		Birgi 99 SAS 3h US 117 Individuo 4	2500	700-400 BCE	Marsala	Italy	37.865	12.49	long bone	Boston	40	Boston	robotic	Rohland 2018 (Dabney Buffer, silica beads)	Boston	ds	8	partial	Rohland 2015; silica coated magnetic beads and 7x volume PB (Qiagen) for cleanups, Bst2.0 in smaller volume, 100ul total PCR volume, higher primer concentration, SPRI cleanup of PCR	1240k	Fu 2013; simultaneous enrichment of ~1.2M SNPs and mtDNA	Fu 2013; simultaneous enrichment of ~1.2M SNPs and mtDNA	HiSeq X10	2x101, 2x7	0.000975234	55.3	5.997	55.6	0.1345	[0.851, 0.963]	H	0.012885	15560	62.5	0.1325	269	178	M
S21970.Y1.E1.L1	I21970	Pass		RA_THA 43		Necropoli Corso Gramsci (Marsala) Grave 118 Camera 705	1646	239-375 calCE (1755±25 BP, PSUAMS-9209)	Marsala	Italy	37.865	12.49	tooth	Boston	39	Boston	robotic	Rohland 2018 (Dabney Buffer, silica beads)	Boston	ds	7.8	partial	Rohland 2015; silica coated magnetic beads and 7x volume PB (Qiagen) for cleanups, Bst2.0 in smaller volume, 100ul total PCR volume, higher primer concentration, SPRI cleanup of PCR	1240k	Fu 2013; simultaneous enrichment of ~1.2M SNPs and mtDNA	Fu 2013; simultaneous enrichment of ~1.2M SNPs and mtDNA	HiSeq X10	2x101, 2x7	0.00244703	58	171.8	64.2	0.0915	[0.998, 1.000]	L0a1a	0.14911	163678	69.3	0.099	6461	59	F
S21971.Y1.E1.L1	I21971	Pass		RA_THA 44		Necropoli Corso Gramsci (Marsala) Grave 161 US 181	2500	700-400 BCE	Marsala	Italy	37.865	12.49	tooth	Boston	38	Boston	robotic	Rohland 2018 (Dabney Buffer, silica beads)	Boston	ds	7.6	partial	Rohland 2015; silica coated magnetic beads and 7x volume PB (Qiagen) for cleanups, Bst2.0 in smaller volume, 100ul total PCR volume, higher primer concentration, SPRI cleanup of PCR	1240k	Fu 2013; simultaneous enrichment of ~1.2M SNPs and mtDNA	Fu 2013; simultaneous enrichment of ~1.2M SNPs and mtDNA	HiSeq X10	2x101, 2x7	0.0015375	56	15.87	56.4	0.088	[0.976, 0.999]	H4a	0.064327	74991	65.7	0.0885	1359	946	M
S21984.Y1.E3.L1	I21984	Pass		RA_THA 16		THN M Settore 1 Areab B, US 47 Tb. 7 Dente dna dc 227	2300	500-200 BCE	Tharros	Italy	39.8735	8.44102	tooth	Boston	36	Boston	robotic	Rohland 2018 (Dabney Buffer, silica beads)	Boston	ds	7.2	partial	Rohland 2015; silica coated magnetic beads and 7x volume PB (Qiagen) for cleanups, Bst2.0 in smaller volume, 100ul total PCR volume, higher primer concentration, SPRI cleanup of PCR	1240k	Fu 2013; simultaneous enrichment of ~1.2M SNPs and mtDNA	Fu 2013; simultaneous enrichment of ~1.2M SNPs and mtDNA	HiSeq X10	2x101, 2x7	0.212436	59.6	22.48	67	0.066	[0.987, 1.000]	H1e1	0.208619	203732	66.5	0.058	8529	92	F
S21986.Y1.E3.L1	I21986	Pass		RA_THA 18		Campione 139 US 2003 TB 2 |24-7-2015|	2250	400-200 BCE	Tharros	Italy	39.8735	8.44102	tooth	Boston	40	Boston	robotic	Rohland 2018 (Dabney Buffer, silica beads)	Boston	ds	8	partial	Rohland 2015; silica coated magnetic beads and 7x volume PB (Qiagen) for cleanups, Bst2.0 in smaller volume, 100ul total PCR volume, higher primer concentration, SPRI cleanup of PCR	1240k	Fu 2013; simultaneous enrichment of ~1.2M SNPs and mtDNA	Fu 2013; simultaneous enrichment of ~1.2M SNPs and mtDNA	HiSeq X10	2x101, 2x7	0.00905766	61.9	3.883	55.9	0.1	[0.902, 0.986]	T1a2	0.00788431	7949	67.4	0.0845	366	4	F
S21987.Y1.E3.L1	I21987	Pass		RA_THA 19		SG/SM T49 US 10 Individuo 1	2450	600-400 BCE	Tharros	Italy	39.8735	8.44102	tooth	Boston	37	Boston	robotic	Rohland 2018 (Dabney Buffer, silica beads)	Boston	ds	7.4	partial	Rohland 2015; silica coated magnetic beads and 7x volume PB (Qiagen) for cleanups, Bst2.0 in smaller volume, 100ul total PCR volume, higher primer concentration, SPRI cleanup of PCR	1240k	Fu 2013; simultaneous enrichment of ~1.2M SNPs and mtDNA	Fu 2013; simultaneous enrichment of ~1.2M SNPs and mtDNA	HiSeq X10	2x101, 2x7	0.0072121	64	11.14	62.5	0.0655	[0.965, 0.995]	U5b1d1	0.0424973	43672	70.6	0.063	895	560	M
S22000.Y1.E1.L1	I22000	Pass		NecMon US163A			2500	700-400 BCE	Lilybaeum-Necropoli Monumentale	Italy	37.885	12.475	cochlea	Boston	36	Boston	robotic	Rohland 2018 (Dabney Buffer, silica beads)	Boston	ds	7.2	partial	Rohland 2015; silica coated magnetic beads and 7x volume PB (Qiagen) for cleanups, Bst2.0 in smaller volume, 100ul total PCR volume, higher primer concentration, SPRI cleanup of PCR	1240k	Fu 2013; simultaneous enrichment of ~1.2M SNPs and mtDNA	Fu 2013; simultaneous enrichment of ~1.2M SNPs and mtDNA	HiSeq X10	2x101, 2x7	0.323835	51.9	143.2	58	0.125	[0.986, 0.998]	T1a	4.4465	832739	60.6	0.1385	157096	2041	F
S22001.Y1.E1.L1	I22001	Pass		NecMon US163B			2500	700-400 BCE	Lilybaeum-Necropoli Monumentale	Italy	37.885	12.475	cochlea	Boston	37	Boston	robotic	Rohland 2018 (Dabney Buffer, silica beads)	Boston	ds	7.4	partial	Rohland 2015; silica coated magnetic beads and 7x volume PB (Qiagen) for cleanups, Bst2.0 in smaller volume, 100ul total PCR volume, higher primer concentration, SPRI cleanup of PCR	1240k	Fu 2013; simultaneous enrichment of ~1.2M SNPs and mtDNA	Fu 2013; simultaneous enrichment of ~1.2M SNPs and mtDNA	HiSeq X10	2x101, 2x7	0.106988	51.6	132.4	57.3	0.119	[0.994, 1.000]	T1a	3.36838	769845	59.8	0.1365	117752	1599	F
S22081.Y1.E1.L1	I22081	Questionable	sexratio=0.315	PN-III-81		zona D, Tumba 14, caja 519	2151	400-1 BCE	Puente Noy	Spain	36.738	-3.6994	tooth	Boston	38	Boston	robotic	Rohland 2018 (Dabney Buffer, silica beads)	Boston	ds	7.6	partial	Rohland 2015; silica coated magnetic beads and 7x volume PB (Qiagen) for cleanups, Bst2.0 in smaller volume, 100ul total PCR volume, higher primer concentration, SPRI cleanup of PCR	1240k	Fu 2013; simultaneous enrichment of ~1.2M SNPs and mtDNA	Fu 2013; simultaneous enrichment of ~1.2M SNPs and mtDNA	HiSeq X10	2x101, 2x7	0.000310473	44.6	1.382	52.2	0.147	[0.648, 0.906]	na (<2x)	0.007389	8933	54.4	0.1505	185	85	M
S22082.Y1.E1.L1	I22082	Questionable	2500.to.5000.SNPs	PN-III-81		zona D, Tumba 11, caja 519	2151	400-1 BCE	Puente Noy	Spain	36.738	-3.6994	tooth	Boston	33	Boston	robotic	Rohland 2018 (Dabney Buffer, silica beads)	Boston	ds	6.6	partial	Rohland 2015; silica coated magnetic beads and 7x volume PB (Qiagen) for cleanups, Bst2.0 in smaller volume, 100ul total PCR volume, higher primer concentration, SPRI cleanup of PCR	1240k	Fu 2013; simultaneous enrichment of ~1.2M SNPs and mtDNA	Fu 2013; simultaneous enrichment of ~1.2M SNPs and mtDNA	HiSeq X10	2x101, 2x7	0.000991355	39.7	0.5193	43.7	0.208	[0.451, 0.917]	na (<2x)	0.003444	4132	45.7	0.2025	149	2	F
S22082.Y1.E2.L1	I22082	Pass		PN-III-81		zona D, Tumba 11, caja 519	2151	400-1 BCE	Puente Noy	Spain	36.738	-3.6994	tooth	Boston	33	Boston	robotic	Rohland 2018 (Dabney Buffer, silica beads)	Boston	ds	2.2	partial	Rohland 2015; silica coated magnetic beads and 7x volume PB (Qiagen) for cleanups, Bst2.0 in smaller volume, 100ul total PCR volume, higher primer concentration, SPRI cleanup of PCR	1240k	Fu 2013; simultaneous enrichment of ~1.2M SNPs and mtDNA	Fu 2013; simultaneous enrichment of ~1.2M SNPs and mtDNA	HiSeq X10	2x101, 2x7	0.000834579	48.2	2.676	47.5	0.206	[0.820, 0.967]	U3c	0.0219191	25932	51.4	0.2005	878	16	F
S22086.Y1.E1.L1	I22086	Pass		PN-III-81		zona D, Tumba 25, caja 517	2151	400-1 BCE	Puente Noy	Spain	36.738	-3.6994	tooth	Boston	38	Boston	robotic	Rohland 2018 (Dabney Buffer, silica beads)	Boston	ds	7.6	partial	Rohland 2015; silica coated magnetic beads and 7x volume PB (Qiagen) for cleanups, Bst2.0 in smaller volume, 100ul total PCR volume, higher primer concentration, SPRI cleanup of PCR	1240k	Fu 2013; simultaneous enrichment of ~1.2M SNPs and mtDNA	Fu 2013; simultaneous enrichment of ~1.2M SNPs and mtDNA	HiSeq X10	2x101, 2x7	0.000667279	48.2	1.078	45.3	0.2645	[0.353, 0.758]	na (<2x)	0.007014	8461	50.1	0.243	137	83	M
S22088.Y1.E1.L1	I22088	Pass		RA_THA 25		SG/SM T.36 Griglia 28/7/88 Artizzu - del vais	2117	344-57 calBCE (2135±20 BP, PSUAMS-9210)	Tharros	Italy	39.8735	8.44102	tooth	Boston	38	Boston	robotic	Rohland 2018 (Dabney Buffer, silica beads)	Boston	ds	7.6	partial	Rohland 2015; silica coated magnetic beads and 7x volume PB (Qiagen) for cleanups, Bst2.0 in smaller volume, 100ul total PCR volume, higher primer concentration, SPRI cleanup of PCR	1240k	Fu 2013; simultaneous enrichment of ~1.2M SNPs and mtDNA	Fu 2013; simultaneous enrichment of ~1.2M SNPs and mtDNA	HiSeq X10	2x101, 2x7	0.00710059	62.1	84.14	63.6	0.074	[0.992, 1.000]	H11	0.31547	312276	75.9	0.048	14191	140	F
S22090.Y1.E1.L1	I22090	Pass		RA_THA 27		SG/SM T.53 US 50 cassa n. 7 anno 2009 |3-8-2009|	2350	600-200 BCE	Tharros	Italy	39.8735	8.44102	tooth	Boston	40	Boston	robotic	Rohland 2018 (Dabney Buffer, silica beads)	Boston	ds	8	partial	Rohland 2015; silica coated magnetic beads and 7x volume PB (Qiagen) for cleanups, Bst2.0 in smaller volume, 100ul total PCR volume, higher primer concentration, SPRI cleanup of PCR	1240k	Fu 2013; simultaneous enrichment of ~1.2M SNPs and mtDNA	Fu 2013; simultaneous enrichment of ~1.2M SNPs and mtDNA	HiSeq X10	2x101, 2x7	0.00171769	65.6	127.9	63.8	0.0935	[0.992, 1.000]	U5b1+16189+@16192	0.038519	45807	70.9	0.106	860	562	M
S22091.Y1.E1.L1	I22091	Pass		RA_THA 28		SG/SM US 274 T.31 |29-07-2011|	1938	46 calBCE - 73 calCE (2000±20 BP, PSUAMS-8793)	Tharros	Italy	39.8735	8.44102	tooth	Boston	39	Boston	robotic	Rohland 2018 (Dabney Buffer, silica beads)	Boston	ds	7.8	partial	Rohland 2015; silica coated magnetic beads and 7x volume PB (Qiagen) for cleanups, Bst2.0 in smaller volume, 100ul total PCR volume, higher primer concentration, SPRI cleanup of PCR	1240k	Fu 2013; simultaneous enrichment of ~1.2M SNPs and mtDNA	Fu 2013; simultaneous enrichment of ~1.2M SNPs and mtDNA	HiSeq X10	2x101, 2x7	0.00563012	57.5	45.34	56.9	0.1185	[0.994, 1.000]	U3a3	0.145969	162332	66.2	0.097	2997	2018	M
S22093.Y1.E1.L1	I22093	Pass		RA_THA 30		SG/SM cupola Tomba 6 US 28 |5-08-2010 (27)|	2244	389-208 calBCE (2250±20 BP, PSUAMS-8811)	Tharros	Italy	39.8735	8.44102	tooth	Boston	36	Boston	robotic	Rohland 2018 (Dabney Buffer, silica beads)	Boston	ds	7.2	partial	Rohland 2015; silica coated magnetic beads and 7x volume PB (Qiagen) for cleanups, Bst2.0 in smaller volume, 100ul total PCR volume, higher primer concentration, SPRI cleanup of PCR	1240k	Fu 2013; simultaneous enrichment of ~1.2M SNPs and mtDNA	Fu 2013; simultaneous enrichment of ~1.2M SNPs and mtDNA	HiSeq X10	2x101, 2x7	0.00175235	60.5	176.7	66.9	0.0665	[0.996, 1.000]	R0a2a	0.0477	56358	75	0.0735	1101	740	M
S22094.Y1.E1.L1	I22094	Pass		RA_THA 31		T. 29 US 278 necropoli sett.	2350	600-200 BCE	Tharros	Italy	39.8735	8.44102	tooth	Boston	40	Boston	robotic	Rohland 2018 (Dabney Buffer, silica beads)	Boston	ds	8	partial	Rohland 2015; silica coated magnetic beads and 7x volume PB (Qiagen) for cleanups, Bst2.0 in smaller volume, 100ul total PCR volume, higher primer concentration, SPRI cleanup of PCR	1240k	Fu 2013; simultaneous enrichment of ~1.2M SNPs and mtDNA	Fu 2013; simultaneous enrichment of ~1.2M SNPs and mtDNA	HiSeq X10	2x101, 2x7	0.000745547	47.8	3.024	51.2	0.1235	[0.882, 0.985]	U3b2a	0.03727	44430	55.4	0.1405	736	553	M
S22095.Y1.E1.L1	I22095	Pass		RA_THA 32		Birgi 99 SAS 3h US 123 Individuo 2	2595	772-548 calBCE (2505±15 BP) [R_combine: (2500±20 BP, PSUAMS-9211), (2510±20 BP, PSUAMS-9234)]	Marsala	Italy	37.865	12.49	tooth	Boston	36	Boston	robotic	Rohland 2018 (Dabney Buffer, silica beads)	Boston	ds	7.2	partial	Rohland 2015; silica coated magnetic beads and 7x volume PB (Qiagen) for cleanups, Bst2.0 in smaller volume, 100ul total PCR volume, higher primer concentration, SPRI cleanup of PCR	1240k	Fu 2013; simultaneous enrichment of ~1.2M SNPs and mtDNA	Fu 2013; simultaneous enrichment of ~1.2M SNPs and mtDNA	HiSeq X10	2x101, 2x7	0.0100215	51.1	29.73	55.7	0.114	[0.986, 0.998]	T2c1d1	0.341854	327811	61	0.1165	6821	4781	M
S24677.Y1.E1.L1	I22095	Pass		Birgi SAS3h-US123			2595	772-548 calBCE (2505±15 BP) [R_combine: (2500±20 BP, PSUAMS-9211), (2510±20 BP, PSUAMS-9234)]	Birgi	Italy	37.885	12.475	cochlea	Boston	36	Boston	robotic	Rohland 2018 (Dabney Buffer, silica beads)	Boston	ds	7.2	partial	Rohland 2015; silica coated magnetic beads and 7x volume PB (Qiagen) for cleanups, Bst2.0 in smaller volume, 100ul total PCR volume, higher primer concentration, SPRI cleanup of PCR	1240k	Fu 2013; simultaneous enrichment of ~1.2M SNPs and mtDNA	Fu 2013; simultaneous enrichment of ~1.2M SNPs and mtDNA	HiSeq X10	2x101, 2x7	0.466353	48.2	110.2	52.2	0.149	[0.984, 0.997]	T2c1d1	3.00037	719649	53.7	0.162	49626	40006	M
S22096.Y1.E1.L1	I22096	Pass		RA_THA 33		SG/SM cupola US 74 T.11 |4-8-2011 (20)|	2582	761-479 calBCE (2470±20 BP, PSUAMS-9212)	Tharros	Italy	39.8735	8.44102	tooth	Boston	38	Boston	robotic	Rohland 2018 (Dabney Buffer, silica beads)	Boston	ds	7.6	partial	Rohland 2015; silica coated magnetic beads and 7x volume PB (Qiagen) for cleanups, Bst2.0 in smaller volume, 100ul total PCR volume, higher primer concentration, SPRI cleanup of PCR	1240k	Fu 2013; simultaneous enrichment of ~1.2M SNPs and mtDNA	Fu 2013; simultaneous enrichment of ~1.2M SNPs and mtDNA	HiSeq X10	2x101, 2x7	0.0142494	61.4	99.29	59.7	0.093	[0.992, 1.000]	H1aj1	0.513623	451245	68.7	0.102	21502	247	F
S22112.Y1.E1.L1	I22112	Pass		RA_THA 5		SG/SM cupola Tomba 4 US 30 |6-8-2010|	2077	197-51 calBCE (2115±20 BP, PSUAMS-9213)	Tharros	Italy	39.8735	8.44102	cochlea	Boston	37	Boston	robotic	Rohland 2018 (Dabney Buffer, silica beads)	Boston	ds	7.4	partial	Rohland 2015; silica coated magnetic beads and 7x volume PB (Qiagen) for cleanups, Bst2.0 in smaller volume, 100ul total PCR volume, higher primer concentration, SPRI cleanup of PCR	1240k	Fu 2013; simultaneous enrichment of ~1.2M SNPs and mtDNA	Fu 2013; simultaneous enrichment of ~1.2M SNPs and mtDNA	HiSeq X10	2x101, 2x7	0.60743	60	90.85	62.8	0.086	[0.971, 0.997]	HV0	6.85083	816942	67.1	0.087	236497	2842	F
S22113.Y1.E1.L1	I22113	Pass		RA_THA 6		SG/SM cupola Tomba 5 US 5004 |23; 11-8-2010|	2131	346-57 calBCE (2140±20 BP, PSUAMS-8837)	Tharros	Italy	39.8735	8.44102	cochlea	Boston	37	Boston	robotic	Rohland 2018 (Dabney Buffer, silica beads)	Boston	ds	7.4	partial	Rohland 2015; silica coated magnetic beads and 7x volume PB (Qiagen) for cleanups, Bst2.0 in smaller volume, 100ul total PCR volume, higher primer concentration, SPRI cleanup of PCR	1240k	Fu 2013; simultaneous enrichment of ~1.2M SNPs and mtDNA	Fu 2013; simultaneous enrichment of ~1.2M SNPs and mtDNA	HiSeq X10	2x101, 2x7	0.53852	57.6	73.5	61.7	0.09	[0.960, 0.985]	H1	4.81855	767623	65.5	0.0965	165388	2473	F
S22114.Y1.E1.L1	I22114	Pass		RA_THA 7		SG/SM cupola 2011 US 76 T. 16., Individuo 1 cassa 8 |4-8-2011|	2239	387-208 calBCE (2245±20 BP, PSUAMS-9222)	Tharros	Italy	39.8735	8.44102	cochlea	Boston	35	Boston	robotic	Rohland 2018 (Dabney Buffer, silica beads)	Boston	ds	7	partial	Rohland 2015; silica coated magnetic beads and 7x volume PB (Qiagen) for cleanups, Bst2.0 in smaller volume, 100ul total PCR volume, higher primer concentration, SPRI cleanup of PCR	1240k	Fu 2013; simultaneous enrichment of ~1.2M SNPs and mtDNA	Fu 2013; simultaneous enrichment of ~1.2M SNPs and mtDNA	HiSeq X10	2x101, 2x7	0.586071	55.5	84.27	60	0.105	[0.982, 0.996]	J2b1a2	5.02985	784810	63.2	0.109	85593	68241	M
S22115.Y1.E1.L1	I22115	Pass		RA_THA 8		SG/SM cupola US 64 T.7 Rep. 11. |2-8-2011|	2645	796-551 calBCE (2545±25 BP, PSUAMS-9223)	Tharros	Italy	39.8735	8.44102	cochlea	Boston	35	Boston	robotic	Rohland 2018 (Dabney Buffer, silica beads)	Boston	ds	7	partial	Rohland 2015; silica coated magnetic beads and 7x volume PB (Qiagen) for cleanups, Bst2.0 in smaller volume, 100ul total PCR volume, higher primer concentration, SPRI cleanup of PCR	1240k	Fu 2013; simultaneous enrichment of ~1.2M SNPs and mtDNA	Fu 2013; simultaneous enrichment of ~1.2M SNPs and mtDNA	HiSeq X10	2x101, 2x7	0.517321	55.2	96.99	61.3	0.106	[0.985, 0.996]	T2b7a2	4.71767	804114	63	0.1145	81064	63808	M
S22117.Y1.E1.L1	I22117	Pass		RA_THA 10		SG/SM cupola US 72 T.9 Individuo 1 |4; 3-8-2011|	2582	761-479 calBCE (2470±20 BP, PSUAMS-9808)	Tharros	Italy	39.8735	8.44102	cochlea	Boston	37	Boston	robotic	Rohland 2018 (Dabney Buffer, silica beads)	Boston	ds	7.4	partial	Rohland 2015; silica coated magnetic beads and 7x volume PB (Qiagen) for cleanups, Bst2.0 in smaller volume, 100ul total PCR volume, higher primer concentration, SPRI cleanup of PCR	1240k	Fu 2013; simultaneous enrichment of ~1.2M SNPs and mtDNA	Fu 2013; simultaneous enrichment of ~1.2M SNPs and mtDNA	HiSeq X10	2x101, 2x7	0.482879	54.2	105	60	0.114	[0.992, 1.000]	J1c	5.19908	831831	62.2	0.1275	90172	70526	M
S22118.Y1.E1.L1	I22118	Pass		RA_THA 11		SG/SM cupola US 64 T.7; Rep. 3 necropoli sett.|2-8-2011|	2589	767-519 calBCE (2480±20 BP, PSUAMS-9224)	Tharros	Italy	39.8735	8.44102	cochlea	Boston	36	Boston	robotic	Rohland 2018 (Dabney Buffer, silica beads)	Boston	ds	7.2	partial	Rohland 2015; silica coated magnetic beads and 7x volume PB (Qiagen) for cleanups, Bst2.0 in smaller volume, 100ul total PCR volume, higher primer concentration, SPRI cleanup of PCR	1240k	Fu 2013; simultaneous enrichment of ~1.2M SNPs and mtDNA	Fu 2013; simultaneous enrichment of ~1.2M SNPs and mtDNA	HiSeq X10	2x101, 2x7	0.5978	56.2	96.09	62	0.119	[0.975, 0.996]	U5a2b	5.43022	843674	63.2	0.1275	95356	73602	M
S22119.Y1.E1.L1	I22119	Pass		RA_THA 13		SG/SM cupola Tomba 1 US 1003. |44; 30-7-2010|	2225	361-177 calBCE (2200±20 BP, PSUAMS-8838)	Tharros	Italy	39.8735	8.44102	cochlea	Boston	37	Boston	robotic	Rohland 2018 (Dabney Buffer, silica beads)	Boston	ds	7.4	partial	Rohland 2015; silica coated magnetic beads and 7x volume PB (Qiagen) for cleanups, Bst2.0 in smaller volume, 100ul total PCR volume, higher primer concentration, SPRI cleanup of PCR	1240k	Fu 2013; simultaneous enrichment of ~1.2M SNPs and mtDNA	Fu 2013; simultaneous enrichment of ~1.2M SNPs and mtDNA	HiSeq X10	2x101, 2x7	0.214636	54	86.34	59.6	0.118	[0.991, 0.999]	J1b1a3	4.12591	812336	62.4	0.122	72728	56459	M
S22121.Y1.E1.L1	I22121	Pass		RA_THA 15		SG/SM cupola cassa 2 US 51 = US 11 Lato sud; Individuo 2 |29-7-2011|	2614	783-549 calBCE (2525±20 BP, PSUAMS-8813)	Tharros	Italy	39.8735	8.44102	cochlea	Boston	37	Boston	robotic	Rohland 2018 (Dabney Buffer, silica beads)	Boston	ds	7.4	partial	Rohland 2015; silica coated magnetic beads and 7x volume PB (Qiagen) for cleanups, Bst2.0 in smaller volume, 100ul total PCR volume, higher primer concentration, SPRI cleanup of PCR	1240k	Fu 2013; simultaneous enrichment of ~1.2M SNPs and mtDNA	Fu 2013; simultaneous enrichment of ~1.2M SNPs and mtDNA	HiSeq X10	2x101, 2x7	0.579354	53.1	69.52	58.6	0.117	[0.975, 0.993]	K1a4g	4.72069	790564	61.2	0.127	161038	2290	F
S22122.Y1.E1.L1	I22122	Pass		RA_THA 34		SG/SM cupola US 51 = US 11 T. 8 |26-7-2011 (9)|	2419	541-402 calBCE (2400±20 BP, PSUAMS-9238)	Tharros	Italy	39.8735	8.44102	cochlea	Boston	36	Boston	robotic	Rohland 2018 (Dabney Buffer, silica beads)	Boston	ds	7.2	partial	Rohland 2015; silica coated magnetic beads and 7x volume PB (Qiagen) for cleanups, Bst2.0 in smaller volume, 100ul total PCR volume, higher primer concentration, SPRI cleanup of PCR	1240k	Fu 2013; simultaneous enrichment of ~1.2M SNPs and mtDNA	Fu 2013; simultaneous enrichment of ~1.2M SNPs and mtDNA	HiSeq X10	2x101, 2x7	0.0606293	48.8	135.8	53.7	0.107	[0.990, 1.000]	H30a	2.29149	745087	57.6	0.1205	40620	31173	M
S22125.Y1.E1.L1	I22125	Pass		RA_THA 42		SG/SM cupola US 75 T. 12 |5-8-2011 (13)|	2094	340-53 calBCE (2125±20 BP, PSUAMS-8814)	Tharros	Italy	39.8735	8.44102	cochlea	Boston	37	Boston	robotic	Rohland 2018 (Dabney Buffer, silica beads)	Boston	ds	7.4	partial	Rohland 2015; silica coated magnetic beads and 7x volume PB (Qiagen) for cleanups, Bst2.0 in smaller volume, 100ul total PCR volume, higher primer concentration, SPRI cleanup of PCR	1240k	Fu 2013; simultaneous enrichment of ~1.2M SNPs and mtDNA	Fu 2013; simultaneous enrichment of ~1.2M SNPs and mtDNA	HiSeq X10	2x101, 2x7	0.472549	51.6	98.75	57.7	0.1365	[0.979, 0.998]	HV0+195	4.51454	809960	59.7	0.145	156609	2472	F
S22232.Y1.E1.L1	I22232	Pass		MO-101		Motya Mura 85; US 13	2403	545-360 calBCE	Motya (Mozia)	Italy	37.5353	12.2637	cochlea	Florence	37	Boston	robotic	Rohland 2018 (Dabney Buffer, silica beads)	Boston	ds	7.4	partial	Rohland 2015; silica coated magnetic beads and 7x volume PB (Qiagen) for cleanups, Bst2.0 in smaller volume, 100ul total PCR volume, higher primer concentration, SPRI cleanup of PCR	1240k	Fu 2013; simultaneous enrichment of ~1.2M SNPs and mtDNA	Fu 2013; simultaneous enrichment of ~1.2M SNPs and mtDNA	HiSeq X10	2x101, 2x7	0.0471386	50.9	44.92	55	0.1315	[0.971, 0.998]	HV0a	0.739827	526463	58.6	0.1455	12362	9106	M
S22234.Y1.E1.L1	I22234	Pass	mtcontam=[0.924,0.970]	MO-104 a		Motya Mura 78; US 147	3835	2030-1740 calBCE	Motya (Mozia)	Italy	37.5353	12.2637	cochlea	Florence	38	Boston	robotic	Rohland 2018 (Dabney Buffer, silica beads)	Boston	ds	7.6	partial	Rohland 2015; silica coated magnetic beads and 7x volume PB (Qiagen) for cleanups, Bst2.0 in smaller volume, 100ul total PCR volume, higher primer concentration, SPRI cleanup of PCR	1240k	Fu 2013; simultaneous enrichment of ~1.2M SNPs and mtDNA	Fu 2013; simultaneous enrichment of ~1.2M SNPs and mtDNA	HiSeq X10	2x101, 2x7	0.0144138	43.9	18.66	46.6	0.1605	[0.924, 0.972]	H1j	0.188851	193166	48.5	0.1795	6894	162	F
S22235.Y1.E1.L1	I22235	Pass		MO-104 b		Motya Mura 78; US 142	2620	805-535 calBCE	Motya (Mozia)	Italy	37.5353	12.2637	cochlea	Florence	37	Boston	robotic	Rohland 2018 (Dabney Buffer, silica beads)	Boston	ds	7.4	partial	Rohland 2015; silica coated magnetic beads and 7x volume PB (Qiagen) for cleanups, Bst2.0 in smaller volume, 100ul total PCR volume, higher primer concentration, SPRI cleanup of PCR	1240k	Fu 2013; simultaneous enrichment of ~1.2M SNPs and mtDNA	Fu 2013; simultaneous enrichment of ~1.2M SNPs and mtDNA	HiSeq X10	2x101, 2x7	0.055616	50.8	135.2	55.9	0.1165	[0.985, 0.999]	HV0+195	3.0102	775946	59.8	0.1535	107210	1645	F
S22236.Y1.E1.L1	I22236	Pass		MO-106 b		Motya Mura 79; US 89-90	2528	755-400 calBCE	Motya (Mozia)	Italy	37.5353	12.2637	cochlea	Florence	38	Boston	robotic	Rohland 2018 (Dabney Buffer, silica beads)	Boston	ds	7.6	partial	Rohland 2015; silica coated magnetic beads and 7x volume PB (Qiagen) for cleanups, Bst2.0 in smaller volume, 100ul total PCR volume, higher primer concentration, SPRI cleanup of PCR	1240k	Fu 2013; simultaneous enrichment of ~1.2M SNPs and mtDNA	Fu 2013; simultaneous enrichment of ~1.2M SNPs and mtDNA	HiSeq X10	2x101, 2x7	0.110202	51.8	122.6	57.5	0.092	[0.990, 1.000]	V	4.35515	828567	63.5	0.106	158631	2236	F
S22237.Y1.E1.L1	I22237	Pass	mtcontam=[0.895,0.970]	MO-107 b		Motya Mura 78; US 123	3480	1640-1420 calBCE	Motya (Mozia)	Italy	37.5353	12.2637	cochlea	Florence	37	Boston	robotic	Rohland 2018 (Dabney Buffer, silica beads)	Boston	ds	7.4	partial	Rohland 2015; silica coated magnetic beads and 7x volume PB (Qiagen) for cleanups, Bst2.0 in smaller volume, 100ul total PCR volume, higher primer concentration, SPRI cleanup of PCR	1240k	Fu 2013; simultaneous enrichment of ~1.2M SNPs and mtDNA	Fu 2013; simultaneous enrichment of ~1.2M SNPs and mtDNA	HiSeq X10	2x101, 2x7	0.0122567	44.9	6.933	47.2	0.1625	[0.895, 0.971]	L3b1a	0.090346	102462	50.4	0.1785	3503	71	F
S22238.Y1.E1.L1	I22238	Pass	Xcontam=[0.005,0.012]	MO-108		Motya Mura 78; US Torrre 4 sopra	3705	1890-1620 calBCE	Motya (Mozia)	Italy	37.5353	12.2637	cochlea	Florence	37	Boston	robotic	Rohland 2018 (Dabney Buffer, silica beads)	Boston	ds	7.4	partial	Rohland 2015; silica coated magnetic beads and 7x volume PB (Qiagen) for cleanups, Bst2.0 in smaller volume, 100ul total PCR volume, higher primer concentration, SPRI cleanup of PCR	1240k	Fu 2013; simultaneous enrichment of ~1.2M SNPs and mtDNA	Fu 2013; simultaneous enrichment of ~1.2M SNPs and mtDNA	HiSeq X10	2x101, 2x7	0.095855	50.2	70.04	56.7	0.126	[0.993, 1.000]	I1	1.90727	783547	60	0.139	35026	25301	M
S22240.Y1.E1.L1	I22240	Questionable	2500.to.5000.SNPs	MO-112 a		Motya Mura 79; US 35	3585	1780-1490 calBCE	Motya (Mozia)	Italy	37.5353	12.2637	cochlea	Florence	36	Boston	robotic	Rohland 2018 (Dabney Buffer, silica beads)	Boston	ds	7.2	partial	Rohland 2015; silica coated magnetic beads and 7x volume PB (Qiagen) for cleanups, Bst2.0 in smaller volume, 100ul total PCR volume, higher primer concentration, SPRI cleanup of PCR	1240k	Fu 2013; simultaneous enrichment of ~1.2M SNPs and mtDNA	Fu 2013; simultaneous enrichment of ~1.2M SNPs and mtDNA	HiSeq X10	2x101, 2x7	0.000264897	53.5	0.3023	47.7	0.2835	[0.432, 0.915]	na (<2x)	0.003425	4146	51.7	0.191	132	1	F
S22241.Y1.E1.L1	I22241	Pass		MO-114 b		Motya Mura 78; US Torre 4 sotto	3485	1640-1430 calBCE	Motya (Mozia)	Italy	37.5353	12.2637	cochlea	Florence	36	Boston	robotic	Rohland 2018 (Dabney Buffer, silica beads)	Boston	ds	7.2	partial	Rohland 2015; silica coated magnetic beads and 7x volume PB (Qiagen) for cleanups, Bst2.0 in smaller volume, 100ul total PCR volume, higher primer concentration, SPRI cleanup of PCR	1240k	Fu 2013; simultaneous enrichment of ~1.2M SNPs and mtDNA	Fu 2013; simultaneous enrichment of ~1.2M SNPs and mtDNA	HiSeq X10	2x101, 2x7	0.044716	52.1	69.42	57.8	0.1145	[0.980, 0.996]	H4a1	1.69961	766103	60.5	0.128	31136	22387	M
S22242.Y1.E1.L1	I22242	Pass		MO-115		Motya Mura 78; US 130	3460	1610-1410 calBCE	Motya (Mozia)	Italy	37.5353	12.2637	cochlea	Florence	35	Boston	robotic	Rohland 2018 (Dabney Buffer, silica beads)	Boston	ds	7	partial	Rohland 2015; silica coated magnetic beads and 7x volume PB (Qiagen) for cleanups, Bst2.0 in smaller volume, 100ul total PCR volume, higher primer concentration, SPRI cleanup of PCR	1240k	Fu 2013; simultaneous enrichment of ~1.2M SNPs and mtDNA	Fu 2013; simultaneous enrichment of ~1.2M SNPs and mtDNA	HiSeq X10	2x101, 2x7	0.0253518	45.6	17.44	48.7	0.1585	[0.978, 0.999]	T2h	0.213076	221262	51	0.1825	8026	153	F
S22245.Y1.E1.L1	I22245	Pass		MO-120		Motya Mura 79; US 35	3150	2000-400 BCE	Motya (Mozia)	Italy	37.5353	12.2637	cochlea	Florence	37	Boston	robotic	Rohland 2018 (Dabney Buffer, silica beads)	Boston	ds	7.4	partial	Rohland 2015; silica coated magnetic beads and 7x volume PB (Qiagen) for cleanups, Bst2.0 in smaller volume, 100ul total PCR volume, higher primer concentration, SPRI cleanup of PCR	1240k	Fu 2013; simultaneous enrichment of ~1.2M SNPs and mtDNA	Fu 2013; simultaneous enrichment of ~1.2M SNPs and mtDNA	HiSeq X10	2x101, 2x7	0.000420665	41.6	0.5918	45	0.2075	[0.605, 0.943]	na (<2x)	0.021178	25404	47.4	0.2705	778	12	F
S22251.Y1.E1.L1	I22251	Pass	mtcontam=[0.832,0.950]	ASC-8		southern cemetery; Locus 215; Same Basket as ASC-21	2600	900-400 BCE	Achziv	Israel	33.0484	35.1028	cochlea	Jerusalem	37	Boston	robotic	Rohland 2018 (Dabney Buffer, silica beads)	Boston	ds	7.4	partial	Rohland 2015; silica coated magnetic beads and 7x volume PB (Qiagen) for cleanups, Bst2.0 in smaller volume, 100ul total PCR volume, higher primer concentration, SPRI cleanup of PCR	1240k	Fu 2013; simultaneous enrichment of ~1.2M SNPs and mtDNA	Fu 2013; simultaneous enrichment of ~1.2M SNPs and mtDNA	HiSeq X10	2x101, 2x7	0.00479926	49.8	3.608	53.1	0.191	[0.832, 0.957]	X1c	0.044538	52267	57.5	0.211	1789	23	F
S22252.Y1.E1.L1	I22252	Pass		ASC-9		southern cemetery; Locus 979	2600	900-400 BCE	Achziv	Israel	33.0484	35.1028	cochlea	Jerusalem	36	Boston	robotic	Rohland 2018 (Dabney Buffer, silica beads)	Boston	ds	7.2	partial	Rohland 2015; silica coated magnetic beads and 7x volume PB (Qiagen) for cleanups, Bst2.0 in smaller volume, 100ul total PCR volume, higher primer concentration, SPRI cleanup of PCR	1240k	Fu 2013; simultaneous enrichment of ~1.2M SNPs and mtDNA	Fu 2013; simultaneous enrichment of ~1.2M SNPs and mtDNA	HiSeq X10	2x101, 2x7	0.0605988	49.2	32.93	53.3	0.155	[0.964, 0.990]	I1b	0.80197	548110	56.6	0.1655	29469	453	F
S22253.Y1.E1.L1	I22253	Pass		ASC-10		southern cemetery; Locus 212; Basket 1292, Lab# H18	2600	900-400 BCE	Achziv	Israel	33.0484	35.1028	cochlea	Jerusalem	36	Boston	robotic	Rohland 2018 (Dabney Buffer, silica beads)	Boston	ds	7.2	partial	Rohland 2015; silica coated magnetic beads and 7x volume PB (Qiagen) for cleanups, Bst2.0 in smaller volume, 100ul total PCR volume, higher primer concentration, SPRI cleanup of PCR	1240k	Fu 2013; simultaneous enrichment of ~1.2M SNPs and mtDNA	Fu 2013; simultaneous enrichment of ~1.2M SNPs and mtDNA	HiSeq X10	2x101, 2x7	0.0352673	49.1	15.37	50.2	0.1585	[0.950, 0.990]	R0a1+152	0.369016	323912	53.4	0.162	6708	4914	M
S22254.Y1.E1.L1	I22254	Pass		ASC-11		southern cemetery; Locus 610; Basket 2096; Lab# 477 (H9) #14033	2600	900-400 BCE	Achziv	Israel	33.0484	35.1028	cochlea	Jerusalem	38	Boston	robotic	Rohland 2018 (Dabney Buffer, silica beads)	Boston	ds	7.6	partial	Rohland 2015; silica coated magnetic beads and 7x volume PB (Qiagen) for cleanups, Bst2.0 in smaller volume, 100ul total PCR volume, higher primer concentration, SPRI cleanup of PCR	1240k	Fu 2013; simultaneous enrichment of ~1.2M SNPs and mtDNA	Fu 2013; simultaneous enrichment of ~1.2M SNPs and mtDNA	HiSeq X10	2x101, 2x7	0.128778	49.7	27.51	50.9	0.1475	[0.950, 0.988]	R2+13500	0.695767	495326	53.6	0.16	12625	9358	M
S22256.Y1.E1.L1	I22256	Pass		ASC-13		southern cemetery; Locus 212; Basket 1295; Lab# 4749 (H25)	2600	900-400 BCE	Achziv	Israel	33.0484	35.1028	cochlea	Jerusalem	36	Boston	robotic	Rohland 2018 (Dabney Buffer, silica beads)	Boston	ds	7.2	partial	Rohland 2015; silica coated magnetic beads and 7x volume PB (Qiagen) for cleanups, Bst2.0 in smaller volume, 100ul total PCR volume, higher primer concentration, SPRI cleanup of PCR	1240k	Fu 2013; simultaneous enrichment of ~1.2M SNPs and mtDNA	Fu 2013; simultaneous enrichment of ~1.2M SNPs and mtDNA	HiSeq X10	2x101, 2x7	0.0248397	46.8	24.15	52.1	0.188	[0.957, 0.985]	W6	0.393306	351508	54.9	0.196	14623	201	F
S22258.Y1.E1.L1	I22258	Pass		ASC-15		southern cemetery; Locus 979; Lab# 1325	2600	900-400 BCE	Achziv	Israel	33.0484	35.1028	cochlea	Jerusalem	37	Boston	robotic	Rohland 2018 (Dabney Buffer, silica beads)	Boston	ds	7.4	partial	Rohland 2015; silica coated magnetic beads and 7x volume PB (Qiagen) for cleanups, Bst2.0 in smaller volume, 100ul total PCR volume, higher primer concentration, SPRI cleanup of PCR	1240k	Fu 2013; simultaneous enrichment of ~1.2M SNPs and mtDNA	Fu 2013; simultaneous enrichment of ~1.2M SNPs and mtDNA	HiSeq X10	2x101, 2x7	0.0385524	51.7	23.97	57	0.1405	[0.981, 0.998]	T2g2a	0.396685	366956	62.3	0.1525	15683	127	F
S22260.Y1.E1.L1	I22260	Pass	mtcontam=[0.946,0.970]	ASC-17		southern cemetery; Locus 212; Basket 1126 & 1130 tomb C2; Lab# 4733 H7	2600	900-400 BCE	Achziv	Israel	33.0484	35.1028	cochlea	Jerusalem	37	Boston	robotic	Rohland 2018 (Dabney Buffer, silica beads)	Boston	ds	7.4	partial	Rohland 2015; silica coated magnetic beads and 7x volume PB (Qiagen) for cleanups, Bst2.0 in smaller volume, 100ul total PCR volume, higher primer concentration, SPRI cleanup of PCR	1240k	Fu 2013; simultaneous enrichment of ~1.2M SNPs and mtDNA	Fu 2013; simultaneous enrichment of ~1.2M SNPs and mtDNA	HiSeq X10	2x101, 2x7	0.0898838	53.4	46.87	56.9	0.1075	[0.946, 0.978]	I4b	1.03941	624480	61.3	0.1125	19328	13707	M
S22264.Y1.E1.L1	I22264	Pass		ASC-22		southern cemetery; Locus 610; Basket 2089; Lab# H2 #14023	2600	900-400 BCE	Achziv	Israel	33.0484	35.1028	cochlea	Jerusalem	36	Boston	robotic	Rohland 2018 (Dabney Buffer, silica beads)	Boston	ds	7.2	partial	Rohland 2015; silica coated magnetic beads and 7x volume PB (Qiagen) for cleanups, Bst2.0 in smaller volume, 100ul total PCR volume, higher primer concentration, SPRI cleanup of PCR	1240k	Fu 2013; simultaneous enrichment of ~1.2M SNPs and mtDNA	Fu 2013; simultaneous enrichment of ~1.2M SNPs and mtDNA	HiSeq X10	2x101, 2x7	0.00104069	45.5	0.5383	52.2	0.155	[0.536, 0.928]	na (<2x)	0.008234	9919	56.3	0.1825	330	7	F
S22271.Y1.E1.L1	I22271	Pass		ANC-3B		northern cemetery; Locus 02-201; Basket 2032	2600	900-400 BCE	Achziv	Israel	33.0484	35.1028	cochlea	Jerusalem	37	Boston	robotic	Rohland 2018 (Dabney Buffer, silica beads)	Boston	ds	7.4	partial	Rohland 2015; silica coated magnetic beads and 7x volume PB (Qiagen) for cleanups, Bst2.0 in smaller volume, 100ul total PCR volume, higher primer concentration, SPRI cleanup of PCR	1240k	Fu 2013; simultaneous enrichment of ~1.2M SNPs and mtDNA	Fu 2013; simultaneous enrichment of ~1.2M SNPs and mtDNA	NextSeq_HiSeq X10	2x101, 2x7	0.0058302	44.8	5.43	45.9	0.2405	[0.911, 0.980]	T2b	0.040302	46455	47.6	0.268	1516	22	F
S22276.Y1.E1.L1	I22276	Questionable	2500.to.5000.SNPs	ANC-28		northern cemetery; Locus 02-201; Basket 2217	2550	650-550 BCE	Achziv	Israel	33.0484	35.1028	cochlea	Jerusalem	37	Boston	robotic	Rohland 2018 (Dabney Buffer, silica beads)	Boston	ds	7.4	partial	Rohland 2015; silica coated magnetic beads and 7x volume PB (Qiagen) for cleanups, Bst2.0 in smaller volume, 100ul total PCR volume, higher primer concentration, SPRI cleanup of PCR	1240k	Fu 2013; simultaneous enrichment of ~1.2M SNPs and mtDNA	Fu 2013; simultaneous enrichment of ~1.2M SNPs and mtDNA	NextSeq_HiSeq X10	2x101, 2x7	0.000389163	38.9	0.2012	41.1	0.3395	[0.458, 0.969]	na (<2x)	0.00229959	2702	46.5	0.2475	88	2	U
S22284.Y1.E2.L1	I22284	Pass		ANC-53		northern cemetery; 1303 (not from this tomb)	2650	900-500 BCE	Achziv	Israel	33.0484	35.1028	cochlea	Jerusalem	39	Boston	robotic	Rohland 2018 (Dabney Buffer, silica beads)	Boston	ds	2.6	partial	Rohland 2015; silica coated magnetic beads and 7x volume PB (Qiagen) for cleanups, Bst2.0 in smaller volume, 100ul total PCR volume, higher primer concentration, SPRI cleanup of PCR	1240k	Fu 2013; simultaneous enrichment of ~1.2M SNPs and mtDNA	Fu 2013; simultaneous enrichment of ~1.2M SNPs and mtDNA	HiSeq X10	2x101, 2x7	0.106886	50.4	3.508	44.6	0.088	[0.868, 0.983]	R0a2	0.00893417	10204	52.5	0.0865	299	3	F
S24029.Y1.E1.L1	I24029	Pass		2024-04-08		Cranio 1	2500	750-350 BCE	Kerkouane	Tunisia	36.9476	11.0991	cochlea	Vienna	36	Boston	robotic	Rohland 2018 (Dabney Buffer, silica beads)	Boston	ds	7.2	partial	Rohland 2015; silica coated magnetic beads and 7x volume PB (Qiagen) for cleanups, Bst2.0 in smaller volume, 100ul total PCR volume, higher primer concentration, SPRI cleanup of PCR	1240k	Fu 2013; simultaneous enrichment of ~1.2M SNPs and mtDNA	Fu 2013; simultaneous enrichment of ~1.2M SNPs and mtDNA	HiSeq X10	2x101, 2x7	0.0443195	59.1	22.8	60.5	0.0545	[0.976, 0.998]	H5	0.248994	240854	64.6	0.0665	9351	145	F
S24031.Y1.E1.L1	I24031	Pass		1/97		Ind. D	#N/A	#N/A	Kerkouane	Tunisia	36.9476	11.0991	cochlea	Vienna	35	Boston	robotic	Rohland 2018 (Dabney Buffer, silica beads)	Boston	ds	7	partial	Rohland 2015; silica coated magnetic beads and 7x volume PB (Qiagen) for cleanups, Bst2.0 in smaller volume, 100ul total PCR volume, higher primer concentration, SPRI cleanup of PCR	1240k	Fu 2013; simultaneous enrichment of ~1.2M SNPs and mtDNA	Fu 2013; simultaneous enrichment of ~1.2M SNPs and mtDNA	HiSeq X10	2x101, 2x7	0.286961	49.4	86.14	53.2	0.165	[0.991, 0.999]	T2b	1.4444	652468	55.4	0.17	24673	19084	M
S24032.Y1.E1.L1	I24032	Pass		2024-02-05		Ind. B	2357	466-386 calBCE (2350±20 BP, PSUAMS-14550)	Kerkouane	Tunisia	36.9476	11.0991	cochlea	Vienna	36	Boston	robotic	Rohland 2018 (Dabney Buffer, silica beads)	Boston	ds	7.2	partial	Rohland 2015; silica coated magnetic beads and 7x volume PB (Qiagen) for cleanups, Bst2.0 in smaller volume, 100ul total PCR volume, higher primer concentration, SPRI cleanup of PCR	1240k	Fu 2013; simultaneous enrichment of ~1.2M SNPs and mtDNA	Fu 2013; simultaneous enrichment of ~1.2M SNPs and mtDNA	HiSeq X10	2x101, 2x7	0.118168	53.1	154.4	56.3	0.0945	[0.984, 0.997]	H7a1	2.13657	715324	59.4	0.1185	36625	28430	M
S24035.Y1.E1.L1	I24032	Pass		2024-02-05		Ind. B (?)	2357	466-386 calBCE (2350±20 BP, PSUAMS-14550)	Kerkouane	Tunisia	36.9476	11.0991	cochlea	Vienna	38	Boston	robotic	Rohland 2018 (Dabney Buffer, silica beads)	Boston	ds	7.6	partial	Rohland 2015; silica coated magnetic beads and 7x volume PB (Qiagen) for cleanups, Bst2.0 in smaller volume, 100ul total PCR volume, higher primer concentration, SPRI cleanup of PCR	1240k	Fu 2013; simultaneous enrichment of ~1.2M SNPs and mtDNA	Fu 2013; simultaneous enrichment of ~1.2M SNPs and mtDNA	HiSeq X10	2x101, 2x7	0.0524355	52.1	115.1	53.3	0.105	[0.979, 0.996]	H7a1	0.797565	520983	56.3	0.131	14168	10442	M
S24033.Y1.E1.L1	I24033	Pass		2024-02-05		Cranio 2	#N/A	#N/A	Kerkouane	Tunisia	36.9476	11.0991	cochlea	Vienna	36	Boston	robotic	Rohland 2018 (Dabney Buffer, silica beads)	Boston	ds	7.2	partial	Rohland 2015; silica coated magnetic beads and 7x volume PB (Qiagen) for cleanups, Bst2.0 in smaller volume, 100ul total PCR volume, higher primer concentration, SPRI cleanup of PCR	1240k	Fu 2013; simultaneous enrichment of ~1.2M SNPs and mtDNA	Fu 2013; simultaneous enrichment of ~1.2M SNPs and mtDNA	HiSeq X10	2x101, 2x7	0.132319	50.8	113.4	54.2	0.1105	[0.975, 0.992]	M1a1b1	2.20649	678267	56.9	0.131	74209	1267	F
S24036.Y1.E1.L1	I24036	Pass		2024-02-06		Ind. A	#N/A	#N/A	Kerkouane	Tunisia	36.9476	11.0991	cochlea	Vienna	38	Boston	robotic	Rohland 2018 (Dabney Buffer, silica beads)	Boston	ds	7.6	partial	Rohland 2015; silica coated magnetic beads and 7x volume PB (Qiagen) for cleanups, Bst2.0 in smaller volume, 100ul total PCR volume, higher primer concentration, SPRI cleanup of PCR	1240k	Fu 2013; simultaneous enrichment of ~1.2M SNPs and mtDNA	Fu 2013; simultaneous enrichment of ~1.2M SNPs and mtDNA	HiSeq X10	2x101, 2x7	0.235803	46.8	107.9	51.5	0.158	[0.955, 0.980]	U6a6b1	1.78486	666489	53.1	0.1785	60684	1122	F
S24039.Y1.E1.L1	I24039	Pass		4/87		Ind. B	#N/A	#N/A	Kerkouane	Tunisia	36.9476	11.0991	cochlea	Vienna	34	Boston	robotic	Rohland 2018 (Dabney Buffer, silica beads)	Boston	ds	6.8	partial	Rohland 2015; silica coated magnetic beads and 7x volume PB (Qiagen) for cleanups, Bst2.0 in smaller volume, 100ul total PCR volume, higher primer concentration, SPRI cleanup of PCR	1240k	Fu 2013; simultaneous enrichment of ~1.2M SNPs and mtDNA	Fu 2013; simultaneous enrichment of ~1.2M SNPs and mtDNA	HiSeq X10	2x101, 2x7	0.28379	46.4	87.76	50.6	0.193	[0.977, 0.995]	L3e2	1.95641	671401	51.7	0.213	66173	1363	F
S24040.Y1.E1.L1	I24040	Pass		4/87		Ind. D	#N/A	#N/A	Kerkouane	Tunisia	36.9476	11.0991	cochlea	Vienna	37	Boston	robotic	Rohland 2018 (Dabney Buffer, silica beads)	Boston	ds	7.4	partial	Rohland 2015; silica coated magnetic beads and 7x volume PB (Qiagen) for cleanups, Bst2.0 in smaller volume, 100ul total PCR volume, higher primer concentration, SPRI cleanup of PCR	1240k	Fu 2013; simultaneous enrichment of ~1.2M SNPs and mtDNA	Fu 2013; simultaneous enrichment of ~1.2M SNPs and mtDNA	HiSeq X10	2x101, 2x7	0.272708	51.9	91.88	56	0.0805	[0.980, 0.996]	H1	4.1104	726653	60.5	0.087	133398	2513	F
S24041.Y1.E1.L1	I24041	Pass		2/00		Cranio 4B	#N/A	#N/A	Kerkouane	Tunisia	36.9476	11.0991	cochlea	Vienna	38	Boston	robotic	Rohland 2018 (Dabney Buffer, silica beads)	Boston	ds	7.6	partial	Rohland 2015; silica coated magnetic beads and 7x volume PB (Qiagen) for cleanups, Bst2.0 in smaller volume, 100ul total PCR volume, higher primer concentration, SPRI cleanup of PCR	1240k	Fu 2013; simultaneous enrichment of ~1.2M SNPs and mtDNA	Fu 2013; simultaneous enrichment of ~1.2M SNPs and mtDNA	HiSeq X10	2x101, 2x7	0.157908	49.2	141	52.4	0.1205	[0.978, 0.995]	H1ag	1.93854	686368	54.4	0.144	32987	25340	M
S24190.Y1.E1.L1	I24041	Pass		2024-01-10			#N/A	#N/A	Kerkouane	Tunisia	36.9476	11.0991	cochlea	Vienna	39	Boston	robotic	Rohland 2018 (Dabney Buffer, silica beads)	Boston	ds	7.8	partial	Rohland 2015; silica coated magnetic beads and 7x volume PB (Qiagen) for cleanups, Bst2.0 in smaller volume, 100ul total PCR volume, higher primer concentration, SPRI cleanup of PCR	1240k	Fu 2013; simultaneous enrichment of ~1.2M SNPs and mtDNA	Fu 2013; simultaneous enrichment of ~1.2M SNPs and mtDNA	HiSeq X10	2x101, 2x7	0.121934	49.6	242.4	56.4	0.0935	[0.992, 1.000]	H1ag	3.4321	809387	58.8	0.118	59373	45733	M
S24044.Y1.E1.L1	I24044	Pass		15/C2		Ind. A	#N/A	#N/A	Kerkouane	Tunisia	36.9476	11.0991	cochlea	Vienna	36	Boston	robotic	Rohland 2018 (Dabney Buffer, silica beads)	Boston	ds	7.2	partial	Rohland 2015; silica coated magnetic beads and 7x volume PB (Qiagen) for cleanups, Bst2.0 in smaller volume, 100ul total PCR volume, higher primer concentration, SPRI cleanup of PCR	1240k	Fu 2013; simultaneous enrichment of ~1.2M SNPs and mtDNA	Fu 2013; simultaneous enrichment of ~1.2M SNPs and mtDNA	HiSeq X10	2x101, 2x7	0.283603	50.6	69.76	54.8	0.1235	[0.958, 0.983]	HV13a	3.20463	753508	58.3	0.132	108373	1572	F
S24045.Y1.E1.L1	I24045	Pass		15/C2		Ind. B	#N/A	#N/A	Kerkouane	Tunisia	36.9476	11.0991	cochlea	Vienna	37	Boston	robotic	Rohland 2018 (Dabney Buffer, silica beads)	Boston	ds	7.4	partial	Rohland 2015; silica coated magnetic beads and 7x volume PB (Qiagen) for cleanups, Bst2.0 in smaller volume, 100ul total PCR volume, higher primer concentration, SPRI cleanup of PCR	1240k	Fu 2013; simultaneous enrichment of ~1.2M SNPs and mtDNA	Fu 2013; simultaneous enrichment of ~1.2M SNPs and mtDNA	HiSeq X10	2x101, 2x7	0.304639	47.3	112.3	52.3	0.1605	[0.976, 0.992]	I5	2.88249	720732	53.8	0.1735	96838	1705	F
S24047.Y1.E1.L1	I24047	Pass		15/C2		Ind. E	2500	750-350 BCE	Kerkouane	Tunisia	36.9476	11.0991	cochlea	Vienna	35	Boston	robotic	Rohland 2018 (Dabney Buffer, silica beads)	Boston	ds	7	partial	Rohland 2015; silica coated magnetic beads and 7x volume PB (Qiagen) for cleanups, Bst2.0 in smaller volume, 100ul total PCR volume, higher primer concentration, SPRI cleanup of PCR	1240k	Fu 2013; simultaneous enrichment of ~1.2M SNPs and mtDNA	Fu 2013; simultaneous enrichment of ~1.2M SNPs and mtDNA	HiSeq X10	2x101, 2x7	0.41248	48.6	94.5	53.1	0.1495	[0.971, 0.990]	H74	2.66849	706455	54.9	0.1585	43860	34974	M
S24048.Y1.E1.L1	I24048	Questionable	mtcontam=[0.929,0.960]	2024-01-05			#N/A	#N/A	Kerkouane	Tunisia	36.9476	11.0991	cochlea	Vienna	38	Boston	robotic	Rohland 2018 (Dabney Buffer, silica beads)	Boston	ds	7.6	partial	Rohland 2015; silica coated magnetic beads and 7x volume PB (Qiagen) for cleanups, Bst2.0 in smaller volume, 100ul total PCR volume, higher primer concentration, SPRI cleanup of PCR	1240k	Fu 2013; simultaneous enrichment of ~1.2M SNPs and mtDNA	Fu 2013; simultaneous enrichment of ~1.2M SNPs and mtDNA	HiSeq X10	2x101, 2x7	0.180467	47.3	58.07	50.3	0.1755	[0.929, 0.963]	H1	1.82807	645218	52.6	0.19	61812	1002	F
S24049.Y1.E1.L1	I24049	Pass		2024-04-03			#N/A	#N/A	Kerkouane	Tunisia	36.9476	11.0991	cochlea	Vienna	38	Boston	robotic	Rohland 2018 (Dabney Buffer, silica beads)	Boston	ds	7.6	partial	Rohland 2015; silica coated magnetic beads and 7x volume PB (Qiagen) for cleanups, Bst2.0 in smaller volume, 100ul total PCR volume, higher primer concentration, SPRI cleanup of PCR	1240k	Fu 2013; simultaneous enrichment of ~1.2M SNPs and mtDNA	Fu 2013; simultaneous enrichment of ~1.2M SNPs and mtDNA	HiSeq X10	2x101, 2x7	0.433514	47.9	106.9	53.5	0.147	[0.992, 1.000]	HV0+195	2.64213	685331	54.7	0.167	86683	1768	F
S24187.Y1.E1.L1	I24187	Pass		1/98		Tomba 1	2500	750-350 BCE	Kerkouane	Tunisia	36.9476	11.0991	cochlea	Vienna	35	Boston	robotic	Rohland 2018 (Dabney Buffer, silica beads)	Boston	ds	7	partial	Rohland 2015; silica coated magnetic beads and 7x volume PB (Qiagen) for cleanups, Bst2.0 in smaller volume, 100ul total PCR volume, higher primer concentration, SPRI cleanup of PCR	1240k	Fu 2013; simultaneous enrichment of ~1.2M SNPs and mtDNA	Fu 2013; simultaneous enrichment of ~1.2M SNPs and mtDNA	HiSeq X10	2x101, 2x7	0.0031451	43.1	8.042	45.3	0.247	[0.943, 0.994]	H1cj	0.0593522	67058	47.1	0.2645	1078	766	M
S24189.Y1.E1.L1	I24189	Pass		2024-01-06			2500	750-350 BCE	Kerkouane	Tunisia	36.9476	11.0991	cochlea	Vienna	35	Boston	robotic	Rohland 2018 (Dabney Buffer, silica beads)	Boston	ds	7	partial	Rohland 2015; silica coated magnetic beads and 7x volume PB (Qiagen) for cleanups, Bst2.0 in smaller volume, 100ul total PCR volume, higher primer concentration, SPRI cleanup of PCR	1240k	Fu 2013; simultaneous enrichment of ~1.2M SNPs and mtDNA	Fu 2013; simultaneous enrichment of ~1.2M SNPs and mtDNA	HiSeq X10	2x101, 2x7	0.0490387	54	63.73	58.4	0.0665	[0.968, 0.988]	W4	1.24622	673115	61.9	0.072	44819	542	F
S24192.Y1.E1.L1	I24192	Pass		2024-02-04			2500	750-350 BCE	Kerkouane	Tunisia	36.9476	11.0991	cochlea	Vienna	35	Boston	robotic	Rohland 2018 (Dabney Buffer, silica beads)	Boston	ds	7	partial	Rohland 2015; silica coated magnetic beads and 7x volume PB (Qiagen) for cleanups, Bst2.0 in smaller volume, 100ul total PCR volume, higher primer concentration, SPRI cleanup of PCR	1240k	Fu 2013; simultaneous enrichment of ~1.2M SNPs and mtDNA	Fu 2013; simultaneous enrichment of ~1.2M SNPs and mtDNA	HiSeq X10	2x101, 2x7			205.7	57	0.0935	[0.981, 0.996]	T1b	1.78884	727528	59.1	0.1165	63940	835	F
S24193.Y1.E1.L1	I24193	Pass		II/08		Cranio 2	2492	745-409 calBCE (2435±20 BP, PSUAMS-14117)	Kerkouane	Tunisia	36.9476	11.0991	cochlea	Vienna	19	Boston	robotic	Rohland 2018 (Dabney Buffer, silica beads)	Boston	ds	3.8	partial	Rohland 2015; silica coated magnetic beads and 7x volume PB (Qiagen) for cleanups, Bst2.0 in smaller volume, 100ul total PCR volume, higher primer concentration, SPRI cleanup of PCR	1240k	Fu 2013; simultaneous enrichment of ~1.2M SNPs and mtDNA	Fu 2013; simultaneous enrichment of ~1.2M SNPs and mtDNA	HiSeq X10	2x101, 2x7	0.266323	52.7	152.7	57.2	0.0785	[0.971, 0.990]	H1	3.32475	818065	60.9	0.0895	116029	1349	F
S24194.Y1.E1.L1	I24194	Pass		II/08		Ind. A	2500	750-350 BCE	Kerkouane	Tunisia	36.9476	11.0991	cochlea	Vienna	39	Boston	robotic	Rohland 2018 (Dabney Buffer, silica beads)	Boston	ds	7.8	partial	Rohland 2015; silica coated magnetic beads and 7x volume PB (Qiagen) for cleanups, Bst2.0 in smaller volume, 100ul total PCR volume, higher primer concentration, SPRI cleanup of PCR	1240k	Fu 2013; simultaneous enrichment of ~1.2M SNPs and mtDNA	Fu 2013; simultaneous enrichment of ~1.2M SNPs and mtDNA	HiSeq X10	2x101, 2x7	0.106938	53.3	143	59.2	0.068	[0.992, 1.000]	H1	2.83305	830192	62.6	0.0895	50491	37190	M
S24196.Y1.E1.L1	I24196	Pass		II/09		Ind. A	2500	750-350 BCE	Kerkouane	Tunisia	36.9476	11.0991	cochlea	Vienna	33	Boston	robotic	Rohland 2018 (Dabney Buffer, silica beads)	Boston	ds	6.6	partial	Rohland 2015; silica coated magnetic beads and 7x volume PB (Qiagen) for cleanups, Bst2.0 in smaller volume, 100ul total PCR volume, higher primer concentration, SPRI cleanup of PCR	1240k	Fu 2013; simultaneous enrichment of ~1.2M SNPs and mtDNA	Fu 2013; simultaneous enrichment of ~1.2M SNPs and mtDNA	HiSeq X10	2x101, 2x7	0.0450066	51.1	53.96	54.1	0.0875	[0.963, 0.987]	X2b+226	0.901086	575189	57.7	0.1075	16538	12040	M
S24199.Y1.E1.L1	I24199	Pass		II/10		Ind. B	2388	516-394 calBCE (2375±20 BP, PSUAMS-14118)	Kerkouane	Tunisia	36.9476	11.0991	cochlea	Vienna	34	Boston	robotic	Rohland 2018 (Dabney Buffer, silica beads)	Boston	ds	6.8	partial	Rohland 2015; silica coated magnetic beads and 7x volume PB (Qiagen) for cleanups, Bst2.0 in smaller volume, 100ul total PCR volume, higher primer concentration, SPRI cleanup of PCR	1240k	Fu 2013; simultaneous enrichment of ~1.2M SNPs and mtDNA	Fu 2013; simultaneous enrichment of ~1.2M SNPs and mtDNA	HiSeq X10	2x101, 2x7	0.00797672	44.6	23.85	47.8	0.1015	[0.954, 0.984]	T2b	0.19501	194495	50.5	0.1325	6687	99	F
S24200.Y1.E1.L1	I24200	Pass		II/10		Ind. C	2500	750-350 BCE	Kerkouane	Tunisia	36.9476	11.0991	cochlea	Vienna	34	Boston	robotic	Rohland 2018 (Dabney Buffer, silica beads)	Boston	ds	6.8	partial	Rohland 2015; silica coated magnetic beads and 7x volume PB (Qiagen) for cleanups, Bst2.0 in smaller volume, 100ul total PCR volume, higher primer concentration, SPRI cleanup of PCR	1240k	Fu 2013; simultaneous enrichment of ~1.2M SNPs and mtDNA	Fu 2013; simultaneous enrichment of ~1.2M SNPs and mtDNA	HiSeq X10	2x101, 2x7	0.00820051	43.8	32.02	48.2	0.133	[0.989, 0.999]	T2b	0.172767	179502	49.5	0.148	3206	2259	M
[truncated: 97 more rows]

## Sheet: SuppTable3-NewGenomes
Genetic ID	Master ID	Skeletal code	Skeletal element	Paper in which ancient DNA data from this individual was first reported	Method for Determining Date; unless otherwise specified, calibrations use 95.4% intervals from OxCal v4.4.2 Bronk Ramsey (2009); r5; Atmospheric data from Reimer et al (2020)	Date mean in BP in years before 1950 CE [OxCal mu for a direct radiocarbon date, and average of range for a contextual date]	Date standard deviation in BP [OxCal sigma for a direct radiocarbon date, and standard deviation of the uniform distribution between the two bounds for a contextual date]	Full Date One of two formats. (Format 1) 95.4% CI calibrated radiocarbon age (Conventional Radiocarbon Age BP, Lab number) e.g. 2624-2350 calBCE (3990±40 BP, Ua-35016). (Format 2) Archaeological context range, e.g. 2500-1700 BCE	Group ID	Analysis category	Locality	Political Entity	Latitude	Longitude	Data source	No. Libraries	Average coverage on 1.15M autosomal targets (subset of 1240k SNPs)	Number of SNPs hit among 1.15M autosomal targets (subset of 1240k SNPs)	Molecular Sex	Family ID and position within family	Sum total of ROH segments >4cM	Sum total of ROH segments >20cM	Y haplogroup automatic caller	Y haplogroup in terminal mutation notation (automatically called)	Y haplogroup in ISOGG v15.73 notation (automatically called)	mtDNA coverage	mtDNA haplogroup if >2x or published	mtDNA match to consensus if >2x	Damage rate in first nucleotide on sequences overlapping 1240k targets	Sex ratio [Y/(Y+X) counts]	Xcontam ANGSD MOM 95% CI truncated at 0 (only if male and >200)	Library type (minus=no.damage.correction, half=damage.retained.at.last.position, plus=damage.fully.corrected, ds=double.stranded.library.preparation, ss=single.stranded.library.preparation)	Libraries	endogenous by library (computed on shotgun data)	ASSESSMENT	ASSESSMENT WARNINGS
[truncated: 210 more rows]

[truncated: 9 more sheets: SuppTable4-NewC14Dates, SuppTable5-ClusterAssignments, SuppTable6-PCA-IIDs, SuppTable7-qpAdm-IIDs, SuppTable8-IBD-Pairs, SuppTable9-IBD-IIDs, SuppTable10-ROH, SuppTable11-relatedness-PMR, SuppTable12-ADMIXTURE-IIDs]
